# Supplementary material for: (Z)-3-(2-Meth­oxy­benz­yl)-1,5-benzo­thia­zepin-4(5H)-one
Source: Acta Crystallogr Sect E Struct Rep Online. 2012 Jun 16;68(Pt 7):o2126. doi: 10.1107/S160053681202661X (PMC3393937; doi:10.1107/S160053681202661X)
Supplement: Supplementary file 1 [file e-68-o2126-sup1.cif]

##############################################################################
#                                                                            #
# This CIF contains the data in a paper accepted for publication in          #
# Acta Crystallographica Section E. It conforms to the requirements of       #
# Notes for Authors for Acta Crystallographica Section E, and has been       #
# peer reviewed under the auspices of the IUCr Commission on Journals.       #
#                                                                            #
# Full details of the Crystallographic Information File format               #
# are given in the paper "The Crystallographic Information File (CIF):       #
# a New Standard Archive File for Crystallography" by S. R. Hall, F. H.      #
# Allen and I. D. Brown [Acta Cryst. (1991), A47, 655-685].                  #
#                                                                            #
# The current version of the core CIF dictionary is obtainable from          #
# ftp://ftp.iucr.org/pub/cif_core.dic.                                       #
#                                                                            #
# Software is freely available for graphical display of the structure(s)     #
# in this CIF. For information consult the CIF software page                 #
# http://www.iucr.org/resources/cif/software.                                #
#                                                                            #
# This file may be used for bona fide research purposes within the           #
# scientific community so long as proper attribution is given to the journal # 
# article from which it was obtained.                                        #
#                                                                            #
##############################################################################
data_global
_audit_creation_method     SHELXL-97
_journal_date_recd_electronic     2012-06-10
_journal_date_accepted     2012-06-12
_journal_name_full     'Acta Crystallographica, Section E'
_journal_year     2012
_journal_volume     68
_journal_issue      7
_journal_page_first     o2126
_journal_page_last     o2126
_journal_paper_category     QO
_journal_paper_doi     10.1107/S160053681202661X
_journal_coeditor_code     HB6847
_publ_contact_author_name     'S.Murugavel'
_publ_contact_author_address
;
  Department of  Physics
  Thanthai Periyar Government Institute of Technology
  Vellore 632 002
  India
;
_publ_contact_author_email     'smurugavel27@gmail.com'
_publ_contact_author_fax     '0416 091 2266652'
_publ_contact_author_phone     '091 9790084145'
_publ_section_title
;
(<i>Z</i>)-3-(2-Methoxybenzyl)-1,5-benzothiazepin-4(5<i>H</i>)-one
;
loop_
    _publ_author_name
    _publ_author_footnote
    _publ_author_address
    'Selvakumar, R.' ?
;
Department of Organic Chemistry
University of Madras
Maraimalai Campus
Chennai 600 025
India
;
    'Bakthadoss, M.'
;
Additional correspondence author, e-mail: bhakthadoss@yahoo.com.
;
;
Department of Organic Chemistry
University of Madras
Maraimalai Campus
Chennai 600 025
India
;
    'Lakshmanan, D.' ?
;
Department of Physics
C. Abdul Hakeem College of Engineering & Technology
Melvisharam
Vellore 632 509
India
;
    'Murugavel, S.' ?
;
Department of Physics
Thanthai Periyar Government Institute of Technology
Vellore 632 002
India
;
data_I
_chemical_name_systematic
;
(<i>Z</i>)-3-(2-Methoxybenzyl)-1,5-benzothiazepin-4(5<i>H</i>)-one
;
_chemical_name_common     ?
_chemical_formula_moiety     'C17 H15 N O2 S'
_chemical_formula_sum     'C17 H15 N O2 S'
_chemical_formula_iupac     'C17 H15 N O2 S'
_chemical_formula_weight     297.36
_chemical_melting_point     ?
_symmetry_cell_setting     triclinic
_symmetry_space_group_name_H-M     'P -1'
_symmetry_space_group_name_Hall     '-P 1'
loop_
    _symmetry_equiv_pos_as_xyz
    'x, y, z'
    '-x, -y, -z'
_cell_length_a     8.6665(5)
_cell_length_b     9.7612(4)
_cell_length_c     10.1328(5)
_cell_angle_alpha     108.181(3)
_cell_angle_beta     101.561(2)
_cell_angle_gamma     103.217(3)
_cell_volume     757.83(7)
_cell_formula_units_Z     2
_cell_measurement_reflns_used     4197
_cell_measurement_theta_min     2.2
_cell_measurement_theta_max     29.5
_cell_measurement_temperature     293(2)
_exptl_crystal_description     'Block'
_exptl_crystal_colour     'Colourless'
_exptl_crystal_size_max     0.23
_exptl_crystal_size_mid     0.21
_exptl_crystal_size_min     0.15
_exptl_crystal_density_diffrn     1.303
_exptl_crystal_density_meas     ?
_exptl_crystal_density_method     'not measured'
_exptl_crystal_F_000     312
_exptl_absorpt_coefficient_mu     0.217
_exptl_absorpt_correction_type     multi-scan
_exptl_absorpt_process_details     '(SADABS; Sheldrick, 1996)'
_exptl_absorpt_correction_T_min     0.951
_exptl_absorpt_correction_T_max     0.968
_exptl_special_details     ?
_diffrn_ambient_temperature     293(2)
_diffrn_radiation_type     MoK\a
_diffrn_radiation_wavelength     0.71073
_diffrn_radiation_source     'fine-focus sealed tube'
_diffrn_radiation_monochromator     graphite
_diffrn_measurement_device_type     'Bruker APEXII CCD'
_diffrn_measurement_method     '\w scans'
_diffrn_detector_area_resol_mean     10.0
_diffrn_reflns_number     16048
_diffrn_reflns_av_R_equivalents     0.0408
_diffrn_reflns_av_sigmaI/netI     0.0345
_diffrn_reflns_theta_min     2.21
_diffrn_reflns_theta_max     29.47
_diffrn_reflns_theta_full     29.47
_diffrn_measured_fraction_theta_max     0.985
_diffrn_measured_fraction_theta_full     0.985
_diffrn_reflns_limit_h_min     -10
_diffrn_reflns_limit_h_max     11
_diffrn_reflns_limit_k_min     -13
_diffrn_reflns_limit_k_max     13
_diffrn_reflns_limit_l_min     -13
_diffrn_reflns_limit_l_max     14
_diffrn_standards_number     .
_diffrn_standards_interval_count     .
_diffrn_standards_interval_time     .
_diffrn_standards_decay_%     .
_refine_special_details
;
Refinement of <i>F</i>^2^ against ALL reflections. The weighted <i>R</i>-factor
<i>wR</i> and goodness of fit <i>S</i> are based on <i>F</i>^2^, conventional
<i>R</i>-factors <i>R</i> are based on <i>F</i>, with <i>F</i> set to zero for
negative <i>F</i>^2^. The threshold expression of <i>F</i>^2^ >
\s(<i>F</i>^2^) is used only for calculating <i>R</i>-factors(gt) <i>etc</i>.
and is not relevant to the choice of reflections for refinement.
<i>R</i>-factors based on <i>F</i>^2^ are statistically about twice as large
as those based on <i>F</i>, and <i>R</i>- factors based on ALL data will be
even larger.
;
_reflns_number_total     4137
_reflns_number_gt     2797
_reflns_threshold_expression     I>2\s(I)
_refine_ls_structure_factor_coef     Fsqd
_refine_ls_matrix_type     full
_refine_ls_R_factor_all     0.0749
_refine_ls_R_factor_gt     0.0464
_refine_ls_wR_factor_gt     0.1225
_refine_ls_wR_factor_ref     0.1456
_refine_ls_goodness_of_fit_ref     1.014
_refine_ls_restrained_S_all     1.014
_refine_ls_number_reflns     4137
_refine_ls_number_parameters     191
_refine_ls_number_restraints     0
_refine_ls_hydrogen_treatment     constr
_refine_ls_weighting_scheme     calc
_refine_ls_weighting_details
         'calc w=1/[\s^2^(Fo^2^)+(0.0717P)^2^+0.1349P] where P=(Fo^2^+2Fc^2^)/3'
_atom_sites_solution_hydrogens     geom
_atom_sites_solution_primary     direct
_atom_sites_solution_secondary     difmap
_refine_ls_shift/su_max     0.000
_refine_ls_shift/su_mean     0.000
_refine_diff_density_max     0.293
_refine_diff_density_min     -0.264
_refine_ls_extinction_method     none
_refine_ls_extinction_coef     ?
loop_
    _atom_type_symbol
    _atom_type_description
    _atom_type_scat_dispersion_real
    _atom_type_scat_dispersion_imag
    _atom_type_scat_source
    'C' 'C' 0.0033 0.0016
                         'International Tables Vol C Tables 4.2.6.8 and 6.1.1.4'
    'H' 'H' 0.0000 0.0000
                         'International Tables Vol C Tables 4.2.6.8 and 6.1.1.4'
    'N' 'N' 0.0061 0.0033
                         'International Tables Vol C Tables 4.2.6.8 and 6.1.1.4'
    'O' 'O' 0.0106 0.0060
                         'International Tables Vol C Tables 4.2.6.8 and 6.1.1.4'
    'S' 'S' 0.1246 0.1234
                         'International Tables Vol C Tables 4.2.6.8 and 6.1.1.4'
_computing_data_collection     'APEX2 (Bruker, 2004)'
_computing_cell_refinement     'SAINT (Bruker, 2004)'
_computing_data_reduction     'SAINT (Bruker, 2004)'
_computing_structure_solution     'SHELXS97 (Sheldrick, 2008)'
_computing_structure_refinement     'SHELXL97 (Sheldrick, 2008)'
_computing_molecular_graphics     'ORTEP-3 (Farrugia (1997)'
_computing_publication_material
                            'SHELXL97 (Sheldrick, 2008) and PLATON (Spek, 2009)'
loop_
    _atom_site_type_symbol
    _atom_site_label
    _atom_site_fract_x
    _atom_site_fract_y
    _atom_site_fract_z
    _atom_site_U_iso_or_equiv
    _atom_site_adp_type
    _atom_site_calc_flag
    _atom_site_refinement_flags
    _atom_site_occupancy
    _atom_site_symmetry_multiplicity
    _atom_site_disorder_assembly
    _atom_site_disorder_group
    C C1 0.1759(2) 0.7930(2) 0.46956(18) 0.0507(4) Uani d . 1 1 . .
    H H1A 0.1877 0.8740 0.5533 0.061 Uiso calc R 1 1 . .
    C C2 0.3850(2) 0.64173(18) 0.39653(19) 0.0488(4) Uani d . 1 1 . .
    C C3 0.5478(2) 0.6617(2) 0.4686(2) 0.0608(5) Uani d . 1 1 . .
    H H3 0.5776 0.6775 0.5668 0.073 Uiso calc R 1 1 . .
    C C4 0.6642(2) 0.6582(2) 0.3954(3) 0.0722(6) Uani d . 1 1 . .
    H H4 0.7726 0.6702 0.4437 0.087 Uiso calc R 1 1 . .
    C C5 0.6218(2) 0.6371(3) 0.2510(3) 0.0750(7) Uani d . 1 1 . .
    H H5 0.7016 0.6348 0.2018 0.090 Uiso calc R 1 1 . .
    C C6 0.4611(2) 0.6192(2) 0.1781(2) 0.0599(5) Uani d . 1 1 . .
    H H6 0.4332 0.6057 0.0803 0.072 Uiso calc R 1 1 . .
    C C7 0.34186(19) 0.62133(17) 0.25091(18) 0.0451(4) Uani d . 1 1 . .
    C C8 0.07211(19) 0.67234(17) 0.20182(16) 0.0411(3) Uani d . 1 1 . .
    C C9 0.11639(19) 0.80262(17) 0.34308(17) 0.0424(4) Uani d . 1 1 . .
    C C10 0.0753(2) 0.93974(18) 0.33034(18) 0.0486(4) Uani d . 1 1 . .
    H H10A 0.0944 1.0126 0.4271 0.058 Uiso calc R 1 1 . .
    H H10B -0.0416 0.9100 0.2793 0.058 Uiso calc R 1 1 . .
    C C11 0.1745(2) 1.01587(18) 0.25198(17) 0.0470(4) Uani d . 1 1 . .
    C C12 0.1171(2) 1.11473(19) 0.19637(17) 0.0513(4) Uani d . 1 1 . .
    C C13 0.2044(3) 1.1847(2) 0.1219(2) 0.0668(5) Uani d . 1 1 . .
    H H13 0.1647 1.2489 0.0831 0.080 Uiso calc R 1 1 . .
    C C14 0.3502(3) 1.1584(3) 0.1058(2) 0.0756(6) Uani d . 1 1 . .
    H H14 0.4084 1.2051 0.0556 0.091 Uiso calc R 1 1 . .
    C C15 0.4107(3) 1.0648(3) 0.1623(2) 0.0704(6) Uani d . 1 1 . .
    H H15 0.5102 1.0490 0.1521 0.085 Uiso calc R 1 1 . .
    C C16 0.3221(2) 0.9936(2) 0.2350(2) 0.0568(5) Uani d . 1 1 . .
    H H16 0.3629 0.9294 0.2732 0.068 Uiso calc R 1 1 . .
    C C17 -0.0912(3) 1.2357(2) 0.1686(2) 0.0704(6) Uani d . 1 1 . .
    H H17A -0.0129 1.3361 0.2124 0.106 Uiso calc R 1 1 . .
    H H17B -0.1929 1.2378 0.1917 0.106 Uiso calc R 1 1 . .
    H H17C -0.1121 1.2002 0.0650 0.106 Uiso calc R 1 1 . .
    N N1 0.17774(16) 0.59507(15) 0.17075(14) 0.0454(3) Uani d . 1 1 . .
    H H1 0.1400 0.5180 0.0899 0.055 Uiso calc R 1 1 . .
    O O1 -0.06363(14) 0.63859(14) 0.11211(12) 0.0530(3) Uani d . 1 1 . .
    O O2 -0.02545(17) 1.13659(15) 0.22258(14) 0.0595(3) Uani d . 1 1 . .
    S S1 0.23445(6) 0.63866(6) 0.49135(5) 0.05956(17) Uani d . 1 1 . .
loop_
    _atom_site_aniso_label
    _atom_site_aniso_U_11
    _atom_site_aniso_U_22
    _atom_site_aniso_U_33
    _atom_site_aniso_U_12
    _atom_site_aniso_U_13
    _atom_site_aniso_U_23
    C1 0.0560(10) 0.0537(9) 0.0413(8) 0.0174(8) 0.0217(7) 0.0116(7)
    C2 0.0453(9) 0.0419(8) 0.0522(9) 0.0133(7) 0.0104(7) 0.0113(7)
    C3 0.0508(10) 0.0505(10) 0.0644(11) 0.0137(8) 0.0004(9) 0.0117(8)
    C4 0.0417(10) 0.0606(12) 0.0915(16) 0.0142(9) 0.0038(10) 0.0098(11)
    C5 0.0451(11) 0.0719(13) 0.1002(18) 0.0195(9) 0.0327(11) 0.0139(12)
    C6 0.0474(10) 0.0650(11) 0.0615(11) 0.0185(8) 0.0232(8) 0.0108(9)
    C7 0.0377(8) 0.0405(8) 0.0489(9) 0.0114(6) 0.0122(7) 0.0070(6)
    C8 0.0380(8) 0.0453(8) 0.0398(7) 0.0105(6) 0.0167(6) 0.0141(6)
    C9 0.0404(8) 0.0444(8) 0.0435(8) 0.0125(6) 0.0207(7) 0.0130(6)
    C10 0.0539(10) 0.0462(8) 0.0507(9) 0.0177(7) 0.0272(8) 0.0158(7)
    C11 0.0503(9) 0.0412(8) 0.0405(8) 0.0065(7) 0.0170(7) 0.0069(6)
    C12 0.0579(10) 0.0475(9) 0.0393(8) 0.0071(8) 0.0151(7) 0.0103(7)
    C13 0.0782(14) 0.0627(12) 0.0582(11) 0.0106(10) 0.0229(10) 0.0274(9)
    C14 0.0785(15) 0.0759(14) 0.0739(14) 0.0068(11) 0.0413(12) 0.0306(11)
    C15 0.0611(12) 0.0689(13) 0.0770(14) 0.0082(10) 0.0382(11) 0.0193(11)
    C16 0.0556(10) 0.0518(9) 0.0580(10) 0.0113(8) 0.0238(9) 0.0134(8)
    C17 0.0779(14) 0.0669(12) 0.0699(13) 0.0253(11) 0.0168(11) 0.0314(10)
    N1 0.0398(7) 0.0468(7) 0.0403(7) 0.0128(6) 0.0114(5) 0.0047(5)
    O1 0.0427(6) 0.0618(7) 0.0467(6) 0.0197(5) 0.0108(5) 0.0092(5)
    O2 0.0643(8) 0.0612(8) 0.0620(8) 0.0232(6) 0.0230(6) 0.0295(6)
    S1 0.0660(3) 0.0692(3) 0.0533(3) 0.0255(2) 0.0227(2) 0.0295(2)
_geom_special_details
;
All e.s.d.'s (except the e.s.d. in the dihedral angle between two l.s. planes)
are estimated using the full covariance matrix. The cell e.s.d.'s are taken
into account individually in the estimation of e.s.d.'s in distances, angles
and torsion angles; correlations between e.s.d.'s in cell parameters are only
used when they are defined by crystal symmetry. An approximate (isotropic)
treatment of cell e.s.d.'s is used for estimating e.s.d.'s involving l.s.
planes.
;
loop_
    _geom_bond_atom_site_label_1
    _geom_bond_atom_site_label_2
    _geom_bond_site_symmetry_2
    _geom_bond_distance
    _geom_bond_publ_flag
    C1 C9 . 1.323(2) ?
    C1 S1 . 1.7571(19) ?
    C1 H1A . 0.9300 ?
    C2 C7 . 1.385(2) ?
    C2 C3 . 1.391(3) ?
    C2 S1 . 1.7687(18) ?
    C3 C4 . 1.367(3) ?
    C3 H3 . 0.9300 ?
    C4 C5 . 1.371(3) ?
    C4 H4 . 0.9300 ?
    C5 C6 . 1.382(3) ?
    C5 H5 . 0.9300 ?
    C6 C7 . 1.386(2) ?
    C6 H6 . 0.9300 ?
    C7 N1 . 1.410(2) ?
    C8 O1 . 1.2353(19) ?
    C8 N1 . 1.338(2) ?
    C8 C9 . 1.495(2) ?
    C9 C10 . 1.497(2) ?
    C10 C11 . 1.507(2) ?
    C10 H10A . 0.9700 ?
    C10 H10B . 0.9700 ?
    C11 C16 . 1.381(3) ?
    C11 C12 . 1.394(3) ?
    C12 O2 . 1.364(2) ?
    C12 C13 . 1.386(3) ?
    C13 C14 . 1.376(3) ?
    C13 H13 . 0.9300 ?
    C14 C15 . 1.365(4) ?
    C14 H14 . 0.9300 ?
    C15 C16 . 1.385(3) ?
    C15 H15 . 0.9300 ?
    C16 H16 . 0.9300 ?
    C17 O2 . 1.421(2) ?
    C17 H17A . 0.9600 ?
    C17 H17B . 0.9600 ?
    C17 H17C . 0.9600 ?
    N1 H1 . 0.8600 ?
loop_
    _geom_angle_atom_site_label_1
    _geom_angle_atom_site_label_2
    _geom_angle_atom_site_label_3
    _geom_angle_site_symmetry_1
    _geom_angle_site_symmetry_3
    _geom_angle
    _geom_angle_publ_flag
    C9 C1 S1 . . 124.92(13) ?
    C9 C1 H1A . . 117.5 ?
    S1 C1 H1A . . 117.5 ?
    C7 C2 C3 . . 119.73(17) ?
    C7 C2 S1 . . 120.79(13) ?
    C3 C2 S1 . . 119.47(15) ?
    C4 C3 C2 . . 120.2(2) ?
    C4 C3 H3 . . 119.9 ?
    C2 C3 H3 . . 119.9 ?
    C3 C4 C5 . . 120.27(18) ?
    C3 C4 H4 . . 119.9 ?
    C5 C4 H4 . . 119.9 ?
    C4 C5 C6 . . 120.4(2) ?
    C4 C5 H5 . . 119.8 ?
    C6 C5 H5 . . 119.8 ?
    C5 C6 C7 . . 119.9(2) ?
    C5 C6 H6 . . 120.1 ?
    C7 C6 H6 . . 120.1 ?
    C2 C7 C6 . . 119.57(16) ?
    C2 C7 N1 . . 122.33(15) ?
    C6 C7 N1 . . 118.03(15) ?
    O1 C8 N1 . . 120.15(13) ?
    O1 C8 C9 . . 118.65(14) ?
    N1 C8 C9 . . 121.18(14) ?
    C1 C9 C8 . . 122.35(15) ?
    C1 C9 C10 . . 122.86(14) ?
    C8 C9 C10 . . 114.62(14) ?
    C9 C10 C11 . . 113.97(14) ?
    C9 C10 H10A . . 108.8 ?
    C11 C10 H10A . . 108.8 ?
    C9 C10 H10B . . 108.8 ?
    C11 C10 H10B . . 108.8 ?
    H10A C10 H10B . . 107.7 ?
    C16 C11 C12 . . 118.41(16) ?
    C16 C11 C10 . . 122.51(17) ?
    C12 C11 C10 . . 119.07(15) ?
    O2 C12 C13 . . 124.34(18) ?
    O2 C12 C11 . . 115.28(15) ?
    C13 C12 C11 . . 120.37(18) ?
    C14 C13 C12 . . 119.5(2) ?
    C14 C13 H13 . . 120.2 ?
    C12 C13 H13 . . 120.2 ?
    C15 C14 C13 . . 121.1(2) ?
    C15 C14 H14 . . 119.4 ?
    C13 C14 H14 . . 119.4 ?
    C14 C15 C16 . . 119.2(2) ?
    C14 C15 H15 . . 120.4 ?
    C16 C15 H15 . . 120.4 ?
    C11 C16 C15 . . 121.4(2) ?
    C11 C16 H16 . . 119.3 ?
    C15 C16 H16 . . 119.3 ?
    O2 C17 H17A . . 109.5 ?
    O2 C17 H17B . . 109.5 ?
    H17A C17 H17B . . 109.5 ?
    O2 C17 H17C . . 109.5 ?
    H17A C17 H17C . . 109.5 ?
    H17B C17 H17C . . 109.5 ?
    C8 N1 C7 . . 129.58(13) ?
    C8 N1 H1 . . 115.2 ?
    C7 N1 H1 . . 115.2 ?
    C12 O2 C17 . . 118.25(15) ?
    C1 S1 C2 . . 98.07(8) ?
loop_
    _geom_torsion_atom_site_label_1
    _geom_torsion_atom_site_label_2
    _geom_torsion_atom_site_label_3
    _geom_torsion_atom_site_label_4
    _geom_torsion_site_symmetry_1
    _geom_torsion_site_symmetry_2
    _geom_torsion_site_symmetry_3
    _geom_torsion_site_symmetry_4
    _geom_torsion
    _geom_torsion_publ_flag
    C7 C2 C3 C4 . . . . -1.3(3) ?
    S1 C2 C3 C4 . . . . 177.35(15) ?
    C2 C3 C4 C5 . . . . 0.9(3) ?
    C3 C4 C5 C6 . . . . 0.0(3) ?
    C4 C5 C6 C7 . . . . -0.5(3) ?
    C3 C2 C7 C6 . . . . 0.8(3) ?
    S1 C2 C7 C6 . . . . -177.84(13) ?
    C3 C2 C7 N1 . . . . 177.65(15) ?
    S1 C2 C7 N1 . . . . -1.0(2) ?
    C5 C6 C7 C2 . . . . 0.1(3) ?
    C5 C6 C7 N1 . . . . -176.89(17) ?
    S1 C1 C9 C8 . . . . 7.8(2) ?
    S1 C1 C9 C10 . . . . -177.20(12) ?
    O1 C8 C9 C1 . . . . 131.77(18) ?
    N1 C8 C9 C1 . . . . -49.6(2) ?
    O1 C8 C9 C10 . . . . -43.6(2) ?
    N1 C8 C9 C10 . . . . 135.01(16) ?
    C1 C9 C10 C11 . . . . 118.63(18) ?
    C8 C9 C10 C11 . . . . -66.03(18) ?
    C9 C10 C11 C16 . . . . -19.6(2) ?
    C9 C10 C11 C12 . . . . 161.57(14) ?
    C16 C11 C12 O2 . . . . -177.21(14) ?
    C10 C11 C12 O2 . . . . 1.7(2) ?
    C16 C11 C12 C13 . . . . 2.0(2) ?
    C10 C11 C12 C13 . . . . -179.04(16) ?
    O2 C12 C13 C14 . . . . 177.81(17) ?
    C11 C12 C13 C14 . . . . -1.4(3) ?
    C12 C13 C14 C15 . . . . -0.2(3) ?
    C13 C14 C15 C16 . . . . 1.0(3) ?
    C12 C11 C16 C15 . . . . -1.2(3) ?
    C10 C11 C16 C15 . . . . 179.90(17) ?
    C14 C15 C16 C11 . . . . -0.3(3) ?
    O1 C8 N1 C7 . . . . 174.44(16) ?
    C9 C8 N1 C7 . . . . -4.2(3) ?
    C2 C7 N1 C8 . . . . 50.9(3) ?
    C6 C7 N1 C8 . . . . -132.22(18) ?
    C13 C12 O2 C17 . . . . 1.0(3) ?
    C11 C12 O2 C17 . . . . -179.81(15) ?
    C9 C1 S1 C2 . . . . 58.22(17) ?
    C7 C2 S1 C1 . . . . -60.82(15) ?
    C3 C2 S1 C1 . . . . 120.55(15) ?
loop_
    _geom_hbond_atom_site_label_D
    _geom_hbond_atom_site_label_H
    _geom_hbond_atom_site_label_A
    _geom_hbond_site_symmetry_A
    _geom_hbond_distance_DH
    _geom_hbond_distance_HA
    _geom_hbond_distance_DA
    _geom_hbond_angle_DHA
    N1 H1 O1 2_565 0.86 2.00 2.8545(17) 171
    C5 H5 O1 1_655 0.93 2.39 3.308(2) 171
    C3 H3 Cg 2_676 0.93 2.69 3.432(2) 138
    C17 H17C Cg 2_575 0.96 2.90 3.664(2) 137
_iucr_refine_instructions_details
;
TITL MURUGAVELSM27a in P-1
CELL  0.71073   8.6665   9.7612  10.1328  108.181  101.561  103.217
ZERR     2.00   0.0005   0.0004   0.0005    0.003    0.002    0.003
LATT   1
SFAC  C    H    N    O    S
UNIT  34   30   2    4    2
MERG   2
FMAP   2
PLAN   20
ACTA
EQIV $1 -X, 1-Y, -Z
HTAB N1 O1_$1
EQIV $2 1+X, Y, Z
HTAB C5 O1_$2
BOND
BOND   $H
CONF
L.S.   8
WGHT    0.071700    0.134900
FVAR       0.85561
MOLE    1
C1    1    0.175942    0.793001    0.469560    11.00000    0.05603    0.05368 =
         0.04131    0.01157    0.02166    0.01740
AFIX  43
H1A   2    0.187731    0.874027    0.553253    11.00000   -1.20000
AFIX   0
C2    1    0.384991    0.641734    0.396532    11.00000    0.04526    0.04193 =
         0.05223    0.01129    0.01042    0.01328
C3    1    0.547848    0.661704    0.468567    11.00000    0.05084    0.05054 =
         0.06444    0.01166    0.00037    0.01369
AFIX  43
H3    2    0.577636    0.677474    0.566831    11.00000   -1.20000
AFIX   0
C4    1    0.664199    0.658218    0.395363    11.00000    0.04168    0.06064 =
         0.09152    0.00976    0.00385    0.01417
AFIX  43
H4    2    0.772552    0.670220    0.443690    11.00000   -1.20000
AFIX   0
C5    1    0.621837    0.637101    0.250976    11.00000    0.04509    0.07188 =
         0.10017    0.01386    0.03270    0.01947
AFIX  43
H5    2    0.701623    0.634825    0.201817    11.00000   -1.20000
AFIX   0
C6    1    0.461149    0.619173    0.178069    11.00000    0.04741    0.06498 =
         0.06149    0.01079    0.02322    0.01850
AFIX  43
H6    2    0.433167    0.605689    0.080322    11.00000   -1.20000
AFIX   0
C7    1    0.341860    0.621331    0.250909    11.00000    0.03766    0.04055 =
         0.04888    0.00696    0.01217    0.01136
C8    1    0.072108    0.672343    0.201822    11.00000    0.03803    0.04528 =
         0.03980    0.01413    0.01667    0.01053
C9    1    0.116387    0.802619    0.343081    11.00000    0.04044    0.04438 =
         0.04346    0.01303    0.02068    0.01254
C10   1    0.075348    0.939738    0.330339    11.00000    0.05387    0.04616 =
         0.05066    0.01578    0.02721    0.01770
AFIX  23
H10A  2    0.094380    1.012585    0.427119    11.00000   -1.20000
H10B  2   -0.041602    0.910029    0.279264    11.00000   -1.20000
AFIX   0
C11   1    0.174460    1.015870    0.251975    11.00000    0.05032    0.04123 =
         0.04051    0.00689    0.01697    0.00654
C12   1    0.117122    1.114729    0.196367    11.00000    0.05794    0.04746 =
         0.03928    0.01029    0.01513    0.00707
C13   1    0.204371    1.184694    0.121875    11.00000    0.07820    0.06269 =
         0.05817    0.02742    0.02286    0.01058
AFIX  43
H13   2    0.164665    1.248949    0.083056    11.00000   -1.20000
AFIX   0
C14   1    0.350159    1.158362    0.105797    11.00000    0.07846    0.07589 =
         0.07393    0.03060    0.04135    0.00683
AFIX  43
H14   2    0.408422    1.205133    0.055577    11.00000   -1.20000
AFIX   0
C15   1    0.410687    1.064778    0.162298    11.00000    0.06115    0.06886 =
         0.07703    0.01930    0.03816    0.00824
AFIX  43
H15   2    0.510215    1.049021    0.152083    11.00000   -1.20000
AFIX   0
C16   1    0.322132    0.993565    0.235019    11.00000    0.05561    0.05183 =
         0.05795    0.01340    0.02375    0.01133
AFIX  43
H16   2    0.362944    0.929404    0.273221    11.00000   -1.20000
AFIX   0
C17   1   -0.091173    1.235713    0.168550    11.00000    0.07788    0.06691 =
         0.06987    0.03142    0.01681    0.02528
AFIX 137
H17A  2   -0.012895    1.336120    0.212408    11.00000   -1.50000
H17B  2   -0.192936    1.237848    0.191709    11.00000   -1.50000
H17C  2   -0.112104    1.200160    0.065020    11.00000   -1.50000
AFIX   0
N1    3    0.177744    0.595072    0.170753    11.00000    0.03980    0.04676 =
         0.04028    0.00468    0.01139    0.01277
AFIX  43
H1    2    0.139986    0.517963    0.089930    11.00000   -1.20000
AFIX   0
O1    4   -0.063632    0.638592    0.112112    11.00000    0.04266    0.06184 =
         0.04666    0.00923    0.01084    0.01974
O2    4   -0.025447    1.136586    0.222583    11.00000    0.06434    0.06125 =
         0.06200    0.02951    0.02305    0.02323
S1    5    0.234453    0.638662    0.491346    11.00000    0.06598    0.06920 =
         0.05327    0.02949    0.02272    0.02546
HKLF    4
REM  MURUGAVELSM27a in P-1
REM R1 =  0.0464 for   2797 Fo > 4sig(Fo)  and  0.0749 for all   4137 data
REM    191 parameters refined using      0 restraints
END
WGHT      0.0703      0.1402
REM Highest difference peak  0.293,  deepest hole -0.264,  1-sigma level  0.044
Q1    1   0.2520  0.6290  0.5769  11.00000  0.05    0.29
Q2    1   0.0961  0.7375  0.2831  11.00000  0.05    0.25
Q3    1   0.3655  0.6324  0.3191  11.00000  0.05    0.24
Q4    1   0.1881  0.5753  0.3808  11.00000  0.05    0.23
Q5    1   0.1569  0.5651  0.0786  11.00000  0.05    0.23
Q6    1   0.3806  0.6747  0.3375  11.00000  0.05    0.22
Q7    1   0.2517  0.7406  0.5143  11.00000  0.05    0.21
Q8    1   0.1363  1.0544  0.2230  11.00000  0.05    0.21
Q9    1   0.0632  0.8486  0.3322  11.00000  0.05    0.20
Q10   1   0.1557  0.8003  0.3778  11.00000  0.05    0.20
Q11   1   0.2093  0.7146  0.4684  11.00000  0.05    0.20
Q12   1   0.1373  1.1299  0.1364  11.00000  0.05    0.20
Q13   1   0.6596  0.7009  0.3343  11.00000  0.05    0.20
Q14   1   0.1216  0.7914  0.4016  11.00000  0.05    0.19
Q15   1  -0.0633  0.5865  0.1554  11.00000  0.05    0.19
Q16   1   0.2140  0.6581  0.3964  11.00000  0.05    0.17
Q17   1   0.4083  1.1536  0.1813  11.00000  0.05    0.17
Q18   1  -0.0692  0.6308  0.0238  11.00000  0.05    0.17
Q19   1   0.3789  0.5880  0.2212  11.00000  0.05    0.16
Q20   1  -0.0878  0.5940  0.0060  11.00000  0.05    0.16
;
