# Supplementary material for: (Z)-3-(2-Meth­oxy­benz­yl)-1,5-benzo­thia­zepin-4(5H)-one
Source: Acta Crystallogr Sect E Struct Rep Online. 2012 Jun 16;68(Pt 7):o2126. doi: 10.1107/S160053681202661X (PMC3393937; doi:10.1107/S160053681202661X)
Supplement: Supplementary file 2 [file e-68-o2126-Isup2.hkl]

#
# h,k,l, Fc-squared, Fo-squared, sigma(Fo-squared) and status flag
#
data_I
_shelx_title ' MURUGAVELSM27a in P-1'
_shelx_refln_list_code          4
_shelx_F_calc_maximum      107.57
_exptl_crystal_F_000       312.00
_reflns_d_resolution_high  0.7223
 
loop_
 _symmetry_equiv_pos_as_xyz
 'x, y, z'
 '-x, -y, -z'
 
_cell_length_a     8.6665
_cell_length_b     9.7612
_cell_length_c    10.1328
_cell_angle_alpha 108.181
_cell_angle_beta  101.561
_cell_angle_gamma 103.217
 
_shelx_F_squared_multiplier     1.000
 
loop_
 _refln_index_h
 _refln_index_k
 _refln_index_l
 _refln_F_squared_calc
 _refln_F_squared_meas
 _refln_F_squared_sigma
 _refln_observed_status
   1   0   0      786.40      781.47     13.29 o
   2   0   0       32.98       32.10      0.52 o
   3   0   0        6.28        6.22      0.30 o
   4   0   0      304.08      376.69      6.07 o
   5   0   0       51.01       54.55      1.36 o
   6   0   0        8.09        8.16      0.54 o
   7   0   0      152.40      156.52      3.57 o
   8   0   0       12.94       14.16      1.34 o
   9   0   0        3.46        4.09      1.40 o
  10   0   0        4.70        6.20      1.71 o
  11   0   0        1.21       -0.35      1.61 o
 -11   1   0        0.63        2.05      1.68 o
 -10   1   0       12.11       11.86      1.98 o
  -9   1   0        0.94       -1.53      2.00 o
  -8   1   0        0.27       -0.83      0.83 o
  -7   1   0      105.92      109.54      3.16 o
  -6   1   0        6.51        6.51      0.53 o
  -5   1   0      139.51      163.87      2.90 o
  -4   1   0       48.28       52.64      1.67 o
  -3   1   0       50.24       51.75      0.83 o
  -2   1   0      925.31     1056.30     18.88 o
  -1   1   0       15.91       18.18      0.46 o
   0   1   0       41.18       33.12      1.31 o
   1   1   0     2747.35     2885.38     45.43 o
   2   1   0     2014.19     2174.00     49.19 o
   3   1   0        9.50       11.99      0.44 o
   4   1   0      113.72      105.41      1.90 o
   5   1   0        5.74        4.03      0.36 o
   6   1   0       39.17       39.19      0.99 o
   7   1   0       13.28        9.95      0.84 o
   8   1   0        3.22        0.86      1.49 o
   9   1   0        0.31        1.06      1.28 o
  10   1   0        5.21        7.09      3.24 o
 -11   2   0        0.77       -1.03      1.58 o
 -10   2   0        1.16       -0.18      1.44 o
  -9   2   0        0.65       -0.93      0.93 o
  -8   2   0       51.58       55.25      2.50 o
  -7   2   0        8.53        5.34      0.81 o
  -6   2   0       59.65       71.98      2.11 o
  -5   2   0        0.56        2.04      0.28 o
  -4   2   0      659.21      803.77     11.94 o
  -3   2   0      442.15      499.12     12.88 o
  -2   2   0       96.64      118.34      2.57 o
  -1   2   0      579.60      613.18      8.10 o
   0   2   0      535.21      562.53      9.20 o
   1   2   0     2211.10     2337.17     41.48 o
   2   2   0       30.27       38.41      0.88 o
   3   2   0      447.54      461.19      7.88 o
   4   2   0      327.31      342.08      6.00 o
   5   2   0        3.92        6.72      0.48 o
   6   2   0        0.90        2.03      0.50 o
   7   2   0       44.06       48.20      1.65 o
   8   2   0        0.63       -0.05      0.94 o
   9   2   0        3.70        5.46      1.48 o
  10   2   0        0.07       -0.59      1.35 o
 -11   3   0        0.63       -2.47      2.51 o
 -10   3   0       17.20       22.58      1.94 o
  -9   3   0        8.38        4.74      1.24 o
  -8   3   0        3.20        1.62      0.80 o
  -7   3   0      293.01      320.83      7.38 o
  -6   3   0      238.38      270.82      5.06 o
  -5   3   0       38.10       38.41      1.20 o
  -4   3   0      126.12      136.23      4.43 o
  -3   3   0      988.90     1120.16     17.72 o
  -2   3   0       16.76       23.21      0.50 o
  -1   3   0     1367.91     1465.43     16.88 o
   0   3   0     2943.69     3127.07     39.20 o
   1   3   0      265.94      286.66      5.15 o
   2   3   0      147.13      146.88      2.51 o
   3   3   0       40.98       35.93      0.84 o
   4   3   0        5.86        6.77      0.41 o
   5   3   0       16.73       16.05      0.69 o
   6   3   0        0.77        0.05      0.62 o
   7   3   0        7.52        5.14      1.30 o
   8   3   0       24.97       25.26      1.49 o
   9   3   0        0.04       -0.98      1.20 o
 -11   4   0        1.06        0.86      2.55 o
 -10   4   0       24.94       29.24      2.20 o
  -9   4   0        1.87        0.07      1.07 o
  -8   4   0        0.21       -0.70      0.70 o
  -7   4   0      226.09      235.97      5.73 o
  -6   4   0        0.43       -0.23      0.34 o
  -5   4   0      340.66      384.15      7.10 o
  -4   4   0      368.97      400.07      6.24 o
  -3   4   0        1.96        3.34      0.30 o
  -2   4   0        0.74        0.53      0.19 o
  -1   4   0      172.56      190.41      2.62 o
   0   4   0     2903.24     3013.70     37.90 o
   1   4   0        3.79        3.87      0.29 o
   2   4   0       29.92       36.64      0.86 o
   3   4   0      249.80      266.96      4.16 o
   4   4   0       13.33       16.18      0.66 o
   5   4   0        0.00       -0.05      0.38 o
   6   4   0       52.10       56.18      1.92 o
   7   4   0        4.61        4.02      0.96 o
   8   4   0       12.16       11.10      1.36 o
   9   4   0        2.00        1.42      1.02 o
 -11   5   0        3.93        4.76      1.97 o
 -10   5   0        6.32        6.26      2.62 o
  -9   5   0       15.27       13.81      1.96 o
  -8   5   0        0.04       -0.62      0.77 o
  -7   5   0       64.60       70.13      2.46 o
  -6   5   0      152.30      154.17      3.26 o
  -5   5   0      170.00      171.57      3.42 o
  -4   5   0      251.52      245.18      4.24 o
  -3   5   0      750.03      783.53     11.83 o
  -2   5   0      496.19      546.41      7.15 o
  -1   5   0        1.04        0.87      0.33 o
   0   5   0      690.69      738.49     10.00 o
   1   5   0       13.11       11.74      0.52 o
   2   5   0      144.64      147.00      2.45 o
   3   5   0        3.44        3.16      0.32 o
   4   5   0       15.70       13.96      1.23 o
   5   5   0        0.42        0.84      0.51 o
   6   5   0        5.73        3.89      0.72 o
   7   5   0        0.49       -0.35      0.83 o
   8   5   0        5.90        2.87      1.08 o
 -11   6   0        1.03        3.56      1.95 o
 -10   6   0       12.65       11.64      2.13 o
  -9   6   0        0.00       -1.23      1.23 o
  -8   6   0       51.99       53.64      2.61 o
  -7   6   0        0.40       -0.21      0.72 o
  -6   6   0       18.94       19.17      0.99 o
  -5   6   0       13.58       12.66      0.75 o
  -4   6   0       76.35       80.31      1.94 o
  -3   6   0      165.12      161.68      2.84 o
  -2   6   0       73.01       73.88      1.44 o
  -1   6   0      313.06      318.37      5.07 o
   0   6   0      350.18      369.20      5.51 o
   1   6   0      111.88      112.71      2.28 o
   2   6   0        1.05        0.78      0.29 o
   3   6   0        6.31        5.90      0.67 o
   4   6   0        0.35       -0.34      0.55 o
   5   6   0        2.04        0.20      0.55 o
   6   6   0        1.80        1.18      0.83 o
   7   6   0       13.64       13.59      1.60 o
   8   6   0        7.33        6.94      1.47 o
 -11   7   0        0.08       -0.13      1.72 o
 -10   7   0        4.73        5.91      2.85 o
  -9   7   0        0.21       -0.19      1.04 o
  -8   7   0       13.86       12.97      1.52 o
  -7   7   0      208.39      204.39      5.32 o
  -6   7   0      199.14      193.39      4.01 o
  -5   7   0        1.27        1.16      0.57 o
  -4   7   0       43.07       44.11      1.29 o
  -3   7   0        6.57        8.02      0.63 o
  -2   7   0       25.05       28.09      1.01 o
  -1   7   0       94.49       99.87      2.09 o
   0   7   0      341.97      340.07      5.85 o
   1   7   0       11.78       11.31      0.83 o
   2   7   0       33.72       34.93      1.31 o
   3   7   0       13.14       15.18      0.90 o
   4   7   0       37.90       36.45      1.56 o
   5   7   0        0.26        0.52      0.88 o
   6   7   0        8.99       11.34      1.29 o
   7   7   0        0.59       -0.17      0.95 o
 -10   8   0        3.41        3.29      1.83 o
  -9   8   0        1.56        0.84      1.19 o
  -8   8   0        3.58        6.31      1.16 o
  -7   8   0       74.70       79.47      2.88 o
  -6   8   0       13.02       11.34      0.95 o
  -5   8   0        6.92        7.90      1.09 o
  -4   8   0        0.59        0.57      0.57 o
  -3   8   0        0.01       -0.52      0.52 o
  -2   8   0        0.00       -0.52      0.52 o
  -1   8   0        3.28        1.98      0.63 o
   0   8   0       79.43       82.56      2.37 o
   1   8   0       13.69       13.37      0.92 o
   2   8   0       23.54       26.73      1.24 o
   3   8   0       18.44       18.07      1.37 o
   4   8   0        1.14        1.64      0.81 o
   5   8   0        0.33       -0.86      0.86 o
   6   8   0        0.32        0.49      0.97 o
 -10   9   0        7.12        6.46      2.83 o
  -9   9   0        4.24        2.12      1.88 o
  -8   9   0        1.14        2.48      1.32 o
  -7   9   0       16.87       17.49      1.51 o
  -6   9   0        7.33        5.52      0.86 o
  -5   9   0       56.88       63.32      2.43 o
  -4   9   0        0.25        0.89      0.71 o
  -3   9   0       19.35       20.60      1.22 o
  -2   9   0       29.03       29.53      1.43 o
  -1   9   0        1.52        1.04      0.76 o
   0   9   0        5.58        6.63      1.05 o
   1   9   0        8.11       10.14      1.08 o
   2   9   0       14.88       14.62      1.36 o
   3   9   0       10.81       11.21      1.28 o
   4   9   0        0.43       -0.15      0.88 o
   5   9   0        0.09       -0.64      1.10 o
  -9  10   0        4.50        4.65      1.85 o
  -8  10   0       15.44       12.46      1.79 o
  -7  10   0        7.17        6.45      1.44 o
  -6  10   0       11.57       15.33      2.19 o
  -5  10   0        2.88        1.58      0.80 o
  -4  10   0       24.57       24.76      1.55 o
  -3  10   0       43.94       47.78      2.25 o
  -2  10   0       17.86       16.75      1.39 o
  -1  10   0       14.39       14.75      1.33 o
   0  10   0        3.67        2.69      0.94 o
   1  10   0        0.06       -0.77      0.77 o
   2  10   0        0.90        1.30      0.93 o
   3  10   0        5.79        3.27      1.10 o
   4  10   0        0.01       -0.62      1.15 o
  -8  11   0        8.89        9.43      1.71 o
  -7  11   0       18.15       19.92      2.36 o
  -6  11   0        0.10       -0.90      1.08 o
  -5  11   0        7.51        8.69      1.13 o
  -4  11   0        1.41        2.24      0.98 o
  -3  11   0        0.49        0.19      0.84 o
  -2  11   0        0.03       -0.02      0.81 o
  -1  11   0       11.48       11.97      1.10 o
   0  11   0        6.10        5.44      0.93 o
   1  11   0        1.09        1.80      1.03 o
   2  11   0       19.90       21.85      1.82 o
  -7  12   0        9.56        9.30      1.81 o
  -6  12   0        0.38        0.38      1.54 o
  -5  12   0        0.20        0.28      1.17 o
  -4  12   0        1.44        1.03      0.99 o
  -3  12   0        4.32        5.02      1.14 o
  -2  12   0        7.65        9.81      1.39 o
  -1  12   0        0.05       -0.07      0.84 o
   0  12   0        0.64        0.89      1.81 o
   3 -13   1        0.06       -1.13      1.13 o
   4 -13   1        1.67        1.07      1.76 o
  -1 -12   1        0.07        0.69      1.13 o
   0 -12   1        1.44        1.82      1.18 o
   1 -12   1       16.86       16.39      1.77 o
   2 -12   1        4.60        2.64      1.25 o
   3 -12   1        9.60       11.59      1.63 o
   4 -12   1        0.68        1.13      1.14 o
   5 -12   1        0.74       -0.67      1.37 o
   6 -12   1        0.04        1.19      1.28 o
   7 -12   1        8.39       10.07      1.81 o
  -3 -11   1        2.09        0.81      1.10 o
  -2 -11   1        0.32       -0.36      1.65 o
  -1 -11   1        5.63        4.44      1.16 o
   0 -11   1        3.97        5.25      1.18 o
   1 -11   1        3.03        3.64      1.17 o
   2 -11   1       24.52       29.27      2.05 o
   3 -11   1        0.48        0.41      0.98 o
   4 -11   1        1.96        0.61      0.90 o
   5 -11   1        1.91        0.06      1.10 o
   6 -11   1        0.21       -0.83      1.36 o
   7 -11   1        0.49        0.94      1.23 o
   8 -11   1        7.69        7.81      1.73 o
  -4 -10   1        0.06       -0.93      0.93 o
  -3 -10   1        0.16       -0.23      0.90 o
  -2 -10   1        1.26        1.29      0.95 o
  -1 -10   1       30.82       35.61      2.10 o
   0 -10   1       40.39       32.84      2.00 o
   1 -10   1       73.35       80.69      4.89 o
   2 -10   1       14.15       14.30      1.26 o
   3 -10   1        0.56        0.03      0.77 o
   4 -10   1        0.26        1.02      0.81 o
   5 -10   1        0.39       -0.92      0.92 o
   6 -10   1        4.45        3.32      1.19 o
   7 -10   1        8.96        8.61      1.53 o
   8 -10   1       14.49       18.62      1.97 o
   9 -10   1        1.35        0.15      1.60 o
  -5  -9   1        7.67        7.26      1.24 o
  -4  -9   1        0.31       -0.56      0.96 o
  -3  -9   1        0.83       -0.34      0.98 o
  -2  -9   1       20.20       20.94      1.55 o
  -1  -9   1       30.46       28.27      2.39 o
   0  -9   1        4.56        2.62      0.86 o
   1  -9   1      228.24      231.23      5.74 o
   2  -9   1        2.36        2.51      0.76 o
   3  -9   1       22.35       25.55      1.46 o
   4  -9   1        0.06       -0.59      0.59 o
   5  -9   1        4.21        7.14      0.91 o
   6  -9   1       16.18       15.98      1.31 o
   7  -9   1        0.02       -1.03      1.03 o
   8  -9   1        3.25        2.75      1.13 o
   9  -9   1        1.01        0.15      1.27 o
  10  -9   1        1.99        3.98      3.85 o
  -6  -8   1        0.07       -0.24      0.92 o
  -5  -8   1       23.29       24.24      1.89 o
  -4  -8   1       33.33       33.11      1.92 o
  -3  -8   1       13.10       13.68      1.32 o
  -2  -8   1       24.80       26.45      1.23 o
  -1  -8   1       65.15       63.79      1.82 o
   0  -8   1       13.19       13.01      0.83 o
   1  -8   1        0.98        0.76      0.52 o
   2  -8   1      131.30      125.46      3.03 o
   3  -8   1      183.41      183.33      5.26 o
   4  -8   1        3.40        1.18      0.61 o
   5  -8   1        0.01       -0.55      0.55 o
   6  -8   1        3.10        1.99      0.82 o
   7  -8   1        0.10       -0.88      0.88 o
   8  -8   1        4.92        5.82      1.13 o
   9  -8   1       11.97       13.86      2.23 o
  10  -8   1        1.29        0.66      1.75 o
  -7  -7   1        0.30       -0.47      1.00 o
  -6  -7   1        7.17        5.39      1.12 o
  -5  -7   1       22.93       21.32      1.68 o
  -4  -7   1       11.26       11.25      0.98 o
  -3  -7   1       29.53       30.15      1.26 o
  -2  -7   1      167.00      166.44      3.44 o
  -1  -7   1       56.43       54.24      1.56 o
   0  -7   1      184.55      193.25      3.32 o
   1  -7   1      140.61      148.59      2.69 o
   2  -7   1      184.99      187.28      4.06 o
   3  -7   1        1.64        0.77      0.43 o
   4  -7   1       17.66       16.92      0.85 o
   5  -7   1      219.03      211.27      4.25 o
   6  -7   1       35.77       32.48      1.63 o
   7  -7   1       12.19       11.71      1.43 o
   8  -7   1       10.67       10.79      1.24 o
   9  -7   1        4.70        7.51      1.82 o
  10  -7   1        1.69        1.83      2.02 o
  11  -7   1        4.58        7.00      2.22 o
  -8  -6   1        5.62        6.14      1.27 o
  -7  -6   1        4.06        2.47      1.07 o
  -6  -6   1       13.19       13.66      2.10 o
  -5  -6   1       10.55        8.93      0.87 o
  -4  -6   1       42.86       45.48      1.50 o
  -3  -6   1        0.37        0.08      0.32 o
  -2  -6   1       18.91       19.34      0.76 o
  -1  -6   1       51.42       46.94      1.10 o
   0  -6   1      960.75      968.56     14.82 o
   1  -6   1      217.55      208.81      3.33 o
   2  -6   1        2.90        2.39      0.42 o
   3  -6   1       23.08       22.26      0.88 o
   4  -6   1        1.00        0.31      0.39 o
   5  -6   1       55.78       51.25      1.95 o
   6  -6   1       73.51       63.40      2.06 o
   7  -6   1        0.84        1.54      0.76 o
   8  -6   1        6.03        8.53      1.12 o
   9  -6   1        4.22        7.31      1.84 o
  10  -6   1        5.18        6.06      1.88 o
  11  -6   1        1.77        1.71      1.88 o
  -9  -5   1        0.03        0.36      1.13 o
  -8  -5   1       10.98       10.57      1.33 o
  -7  -5   1        0.65       -0.04      1.09 o
  -6  -5   1       15.84       18.28      1.42 o
  -5  -5   1        9.83        9.17      0.80 o
  -4  -5   1       75.53       79.49      1.71 o
  -3  -5   1      112.07      114.23      2.04 o
  -2  -5   1       49.53       43.02      0.98 o
  -1  -5   1      135.28      127.38      1.98 o
   0  -5   1      154.00      149.62      2.42 o
   1  -5   1     2319.71     2461.05     32.68 o
   2  -5   1        0.01        0.37      0.34 o
   3  -5   1      367.51      376.88      6.85 o
   4  -5   1        4.49        4.23      0.55 o
   5  -5   1        0.97        0.24      0.45 o
   6  -5   1      108.24      107.38      3.11 o
   7  -5   1       34.35       33.68      1.60 o
   8  -5   1        6.53        6.38      1.03 o
   9  -5   1       17.67       17.86      1.75 o
  10  -5   1        9.42        9.83      2.00 o
  11  -5   1        0.89        0.87      2.57 o
  -9  -4   1        3.24        3.19      1.23 o
  -8  -4   1       26.06       25.10      1.77 o
  -7  -4   1       79.57       84.06      3.20 o
  -6  -4   1        0.39        0.43      0.63 o
  -5  -4   1        9.75        9.00      0.58 o
  -4  -4   1       48.47       50.65      1.11 o
  -3  -4   1      179.68      181.42      2.96 o
  -2  -4   1      391.46      370.97      5.33 o
  -1  -4   1      187.53      195.16      2.98 o
   0  -4   1        1.11        1.17      0.22 o
   1  -4   1      509.51      542.66      7.78 o
   2  -4   1      504.35      549.54      8.26 o
   3  -4   1      281.65      278.98      4.73 o
   4  -4   1        2.92        2.15      0.38 o
   5  -4   1      160.43      145.17      3.25 o
   6  -4   1       16.56       17.06      0.87 o
   7  -4   1       11.40       11.77      1.17 o
   8  -4   1       19.94       21.58      3.10 o
   9  -4   1       21.01       20.89      2.15 o
  10  -4   1        0.52        0.16      1.19 o
  11  -4   1        2.58       -0.55      2.61 o
 -10  -3   1        0.11        1.12      2.86 o
  -9  -3   1       10.63       11.37      1.48 o
  -8  -3   1        2.90        2.08      1.03 o
  -7  -3   1      302.77      298.36     11.00 o
  -6  -3   1        0.17        1.21      0.52 o
  -5  -3   1       54.18       61.43      1.46 o
  -4  -3   1       67.52       67.97      1.32 o
  -3  -3   1       15.80       20.20      0.53 o
  -2  -3   1      465.73      482.04      6.43 o
  -1  -3   1      315.92      361.36      4.68 o
   0  -3   1     3317.33     3377.53     42.17 o
   1  -3   1      704.74      755.79     15.43 o
   2  -3   1      601.50      644.48     11.80 o
   3  -3   1       34.25       34.31      1.03 o
   4  -3   1       10.08       13.70      0.57 o
   5  -3   1        2.75        3.74      0.44 o
   6  -3   1       27.58       24.36      0.96 o
   7  -3   1        5.18        4.39      0.82 o
   8  -3   1       17.06       18.51      1.49 o
   9  -3   1        4.24        5.71      1.60 o
  10  -3   1       20.20       19.82      2.49 o
  11  -3   1        0.10       -0.47      1.68 o
 -10  -2   1        1.61        1.27      1.48 o
  -9  -2   1        0.01       -0.56      1.22 o
  -8  -2   1        0.26       -0.44      0.74 o
  -7  -2   1       32.69       32.86      1.39 o
  -6  -2   1      178.65      182.27      3.11 o
  -5  -2   1      369.16      381.78      5.82 o
  -4  -2   1        0.00        0.25      0.23 o
  -3  -2   1       59.60       63.80      1.26 o
  -2  -2   1       75.50       68.90      1.10 o
  -1  -2   1        0.38        0.30      0.19 o
   0  -2   1    11571.28    12053.15    206.59 o
   1  -2   1     1474.72     1626.06     34.33 o
   2  -2   1       29.01       30.94      0.98 o
   3  -2   1      227.32      240.85      4.20 o
   4  -2   1      380.85      473.83      9.83 o
   5  -2   1        0.09       -0.27      0.27 o
   6  -2   1       15.32       16.56      0.95 o
   7  -2   1        6.98        5.14      0.70 o
   8  -2   1        4.45        3.37      0.99 o
   9  -2   1        0.07       -1.41      1.41 o
  10  -2   1        5.30        3.04      1.62 o
  11  -2   1        4.04        3.89      1.85 o
 -11  -1   1        5.14        5.75      2.81 o
 -10  -1   1        1.37        3.87      1.58 o
  -9  -1   1        2.30        2.23      1.33 o
  -8  -1   1       38.65       37.52      1.72 o
  -7  -1   1       55.33       55.50      1.64 o
  -6  -1   1      143.34      153.93      2.93 o
  -5  -1   1       21.49       20.47      0.69 o
  -4  -1   1      661.57      745.17     10.92 o
  -3  -1   1      567.77      597.37     12.38 o
  -2  -1   1     1122.97     1208.00     20.47 o
  -1  -1   1      594.50      630.63     11.05 o
   0  -1   1        7.14        9.51      0.34 o
   1  -1   1        6.34        7.58      0.23 o
   2  -1   1        5.07        6.47      0.44 o
   3  -1   1      336.75      370.91      8.15 o
   4  -1   1       42.84       57.10      1.56 o
   5  -1   1      353.53      359.37      8.34 o
   6  -1   1       68.29       65.96      1.60 o
   7  -1   1        0.89       -0.63      0.63 o
   8  -1   1       41.93       37.80      2.02 o
   9  -1   1       47.16       52.04      6.61 o
  10  -1   1        1.26       -0.46      1.34 o
  11  -1   1        2.09        1.08      1.55 o
 -11   0   1        0.15        1.52      1.72 o
 -10   0   1        0.02       -0.04      1.40 o
  -9   0   1       44.97       47.71      3.10 o
  -8   0   1       82.39       83.70      3.56 o
  -7   0   1       12.44       11.84      0.73 o
  -6   0   1        1.87        1.65      0.38 o
  -5   0   1      363.84      470.34      6.43 o
  -4   0   1      749.93      946.70     11.92 o
  -3   0   1      298.67      377.67      4.85 o
  -2   0   1     1559.12     1912.62     23.95 o
  -1   0   1     6096.58     6196.47     96.86 o
   0   0   1      285.50      184.67      4.70 o
   1   0   1     1751.18     1711.48     29.11 o
   2   0   1      454.49      453.24      7.68 o
   3   0   1        0.99        3.22      0.26 o
   4   0   1       18.64       21.97      0.62 o
   5   0   1       33.74       42.50      1.36 o
   6   0   1       60.95       62.91      1.59 o
   7   0   1        0.68       -0.09      0.55 o
   8   0   1        1.55        0.02      1.69 o
   9   0   1        1.00        0.56      1.23 o
  10   0   1        3.17        4.12      1.57 o
 -11   1   1        0.01       -1.68      1.68 o
 -10   1   1        1.31       -0.10      1.45 o
  -9   1   1        0.10       -0.28      0.97 o
  -8   1   1        4.80        3.42      1.08 o
  -7   1   1      337.79      407.67     11.01 o
  -6   1   1       23.72       22.02      0.85 o
  -5   1   1        2.01        6.25      0.43 o
  -4   1   1        8.62       11.95      0.50 o
  -3   1   1       53.23       69.40      1.24 o
  -2   1   1       15.04       11.78      0.30 o
  -1   1   1      408.03      424.81      4.46 o
   0   1   1     2157.82     2165.00     37.74 o
   1   1   1     9091.04     9800.14    418.86 o
   2   1   1      805.85      843.44     24.90 o
   3   1   1      102.86       97.96      1.83 o
   4   1   1       23.12       35.45      0.91 o
   5   1   1       16.53       17.50      0.70 o
   6   1   1       83.22       80.13      1.87 o
   7   1   1        7.83        5.99      0.81 o
   8   1   1        2.24        2.56      1.13 o
   9   1   1        8.39        7.99      4.06 o
  10   1   1        5.23        3.29      1.48 o
 -11   2   1        5.20        5.25      2.95 o
 -10   2   1        0.09       -0.03      1.12 o
  -9   2   1        5.44        3.25      1.24 o
  -8   2   1        9.38       13.08      1.69 o
  -7   2   1      581.31      679.16     12.96 o
  -6   2   1      137.71      163.54      3.10 o
  -5   2   1      492.30      635.01     15.84 o
  -4   2   1       12.61        9.28      0.52 o
  -3   2   1       54.80       48.70      0.81 o
  -2   2   1      597.91      604.73      6.84 o
  -1   2   1      263.50      262.67      3.13 o
   0   2   1     5447.71     5835.44    101.67 o
   1   2   1      724.89      812.48     35.18 o
   2   2   1       38.69       38.97      1.57 o
   3   2   1      915.98      971.36     17.89 o
   4   2   1      104.11      128.60      2.44 o
   5   2   1       76.19       80.02      1.75 o
   6   2   1       26.73       27.09      1.22 o
   7   2   1       11.48       11.02      1.20 o
   8   2   1        3.77        0.80      0.94 o
   9   2   1        9.54        8.91      1.65 o
  10   2   1        2.63        4.09      1.59 o
 -11   3   1        0.49       -2.36      2.36 o
 -10   3   1        0.10       -1.03      1.10 o
  -9   3   1       67.33       73.70      3.20 o
  -8   3   1      109.42      134.91      3.85 o
  -7   3   1       23.74       27.30      1.31 o
  -6   3   1      151.08      180.13      5.70 o
  -5   3   1       28.07       31.44      1.00 o
  -4   3   1        0.36       -0.23      0.23 o
  -3   3   1       11.56       12.76      0.43 o
  -2   3   1      194.08      190.21      2.46 o
  -1   3   1      638.51      657.13      8.39 o
   0   3   1       63.23       60.92      1.10 o
   1   3   1        0.80        1.20      0.35 o
   2   3   1      140.84      149.40      3.49 o
   3   3   1       17.61       19.77      0.61 o
   4   3   1      140.03      147.37      2.76 o
   5   3   1      139.69      143.09      2.80 o
   6   3   1        0.85        0.10      0.51 o
   7   3   1        3.37        3.12      1.03 o
   8   3   1       16.89       12.75      1.40 o
   9   3   1        3.78        3.69      1.25 o
 -11   4   1        1.69        0.65      2.62 o
 -10   4   1        2.63        0.78      2.04 o
  -9   4   1        8.63        9.48      1.49 o
  -8   4   1      103.74      103.80      3.23 o
  -7   4   1      155.22      172.18      4.49 o
  -6   4   1        1.00       -0.03      0.54 o
  -5   4   1      125.34      122.22      2.61 o
  -4   4   1      498.24      533.09      7.83 o
  -3   4   1      154.17      168.27      2.40 o
  -2   4   1       78.13       76.50      1.23 o
  -1   4   1       80.07       92.19      1.46 o
   0   4   1      266.62      253.04      4.03 o
   1   4   1        0.59        1.19      0.27 o
   2   4   1       83.85       81.11      1.50 o
   3   4   1      136.92      148.03      2.60 o
   4   4   1        2.97        2.79      0.40 o
   5   4   1       10.50        9.48      0.64 o
   6   4   1       71.75       72.98      2.24 o
   7   4   1       17.51       18.27      1.43 o
   8   4   1        5.50        2.92      0.92 o
   9   4   1        2.46        2.24      2.46 o
 -11   5   1        0.29       -1.51      1.51 o
 -10   5   1        0.70        2.14      1.64 o
  -9   5   1        0.25        0.74      1.01 o
  -8   5   1        3.71        3.85      0.98 o
  -7   5   1      441.86      447.14      8.97 o
  -6   5   1        7.55        8.54      0.83 o
  -5   5   1      148.80      143.58      2.57 o
  -4   5   1        3.72        3.92      0.40 o
  -3   5   1       27.06       21.95      0.70 o
  -2   5   1       13.45       13.35      0.49 o
  -1   5   1       42.30       54.46      1.02 o
   0   5   1      146.34      147.42      2.54 o
   1   5   1       14.17       13.63      0.52 o
   2   5   1       61.65       63.24      1.45 o
   3   5   1        1.27        0.92      0.28 o
   4   5   1       85.73       83.59      2.09 o
   5   5   1       25.01       26.47      1.17 o
   6   5   1       30.23       32.47      1.43 o
   7   5   1       31.20       30.11      1.96 o
   8   5   1        0.15        0.09      0.97 o
 -11   6   1        0.02       -1.49      2.03 o
 -10   6   1        0.05       -1.03      1.46 o
  -9   6   1        5.07        3.53      1.24 o
  -8   6   1        6.56        3.25      1.11 o
  -7   6   1      101.57       93.85      3.47 o
  -6   6   1       91.25       91.42      2.07 o
  -5   6   1        0.05        0.14      0.37 o
  -4   6   1       31.07       28.79      0.89 o
  -3   6   1       42.84       42.54      1.35 o
  -2   6   1      302.73      308.69      4.96 o
  -1   6   1      518.35      535.43      7.69 o
   0   6   1       84.05       85.64      1.78 o
   1   6   1       25.59       25.78      0.74 o
   2   6   1        0.05        0.09      0.37 o
   3   6   1       76.34       82.08      2.11 o
   4   6   1       16.61       17.99      1.61 o
   5   6   1       18.63       19.50      1.57 o
   6   6   1        2.40        3.24      0.91 o
   7   6   1        0.05        0.50      0.90 o
 -11   7   1        1.61        3.21      2.04 o
 -10   7   1        3.47        2.41      1.79 o
  -9   7   1        2.60        2.18      1.21 o
  -8   7   1       27.75       29.10      2.31 o
  -7   7   1        0.27        2.29      0.90 o
  -6   7   1       37.59       34.14      1.33 o
  -5   7   1       86.91       88.66      2.11 o
  -4   7   1        0.82       -0.46      0.46 o
  -3   7   1       10.18        8.31      0.63 o
  -2   7   1        2.60        1.37      0.37 o
  -1   7   1       68.54       71.77      1.57 o
   0   7   1      112.97      116.23      2.58 o
   1   7   1        2.94        3.11      0.70 o
   2   7   1       15.85       17.64      1.08 o
   3   7   1        6.67        5.78      0.64 o
   4   7   1        0.02       -0.16      0.54 o
   5   7   1        0.41        0.71      0.59 o
   6   7   1        6.97        6.11      1.06 o
 -10   8   1        4.04        2.03      1.84 o
  -9   8   1        2.07        0.31      1.41 o
  -8   8   1       38.40       38.23      2.31 o
  -7   8   1       73.42       70.60      2.66 o
  -6   8   1       16.71       16.87      1.02 o
  -5   8   1      180.17      180.09      3.82 o
  -4   8   1       13.57       12.20      0.90 o
  -3   8   1       37.24       32.64      1.30 o
  -2   8   1       33.24       30.70      1.11 o
  -1   8   1        1.43        0.87      0.44 o
   0   8   1       16.74       18.65      1.26 o
   1   8   1       17.17       18.04      1.85 o
   2   8   1       80.25       84.01      2.35 o
   3   8   1        0.61        0.35      0.61 o
   4   8   1        0.84        0.62      1.20 o
   5   8   1        0.06        0.25      0.83 o
 -10   9   1        0.02       -0.15      2.17 o
  -9   9   1        0.12       -1.30      1.30 o
  -8   9   1        5.04        4.43      1.58 o
  -7   9   1       54.33       54.45      4.11 o
  -6   9   1        0.22       -0.10      0.68 o
  -5   9   1        1.55       -0.21      0.68 o
  -4   9   1        0.01       -0.47      0.60 o
  -3   9   1        2.15        0.27      0.56 o
  -2   9   1        4.18        4.38      0.76 o
  -1   9   1        0.75       -0.27      0.56 o
   0   9   1       13.39       14.06      0.97 o
   1   9   1       12.32       13.27      1.17 o
   2   9   1        2.09        1.62      0.86 o
   3   9   1       18.86       18.06      1.48 o
   4   9   1        0.32        0.42      0.82 o
  -9  10   1        1.07        0.12      1.58 o
  -8  10   1        0.67       -1.17      1.27 o
  -7  10   1        8.32        6.25      1.45 o
  -6  10   1       21.31       25.73      1.99 o
  -5  10   1        7.42        9.45      1.06 o
  -4  10   1        7.73        6.25      1.02 o
  -3  10   1        0.17        0.06      0.69 o
  -2  10   1        0.33       -0.60      0.67 o
  -1  10   1        4.66        4.22      0.80 o
   0  10   1        0.77        0.44      1.32 o
   1  10   1        6.78        6.79      1.15 o
   2  10   1        9.19        9.60      1.25 o
   3  10   1        0.07       -0.52      0.88 o
  -8  11   1        3.40        4.53      1.59 o
  -7  11   1        5.22        6.66      1.55 o
  -6  11   1        0.16        1.20      1.42 o
  -5  11   1       10.24       12.47      1.34 o
  -4  11   1        0.92        0.35      0.90 o
  -3  11   1        0.85       -0.09      0.82 o
  -2  11   1        0.62        1.10      0.80 o
  -1  11   1        0.06       -0.89      0.89 o
   0  11   1        3.54        4.20      1.15 o
   1  11   1        6.65        7.88      1.76 o
  -6  12   1        2.55        2.49      1.63 o
  -5  12   1        5.19        5.35      1.43 o
  -4  12   1        1.14        1.98      1.03 o
  -3  12   1        0.23       -0.85      0.85 o
  -2  12   1        0.90        0.40      1.13 o
  -1  12   1        1.44        1.16      1.53 o
   1 -13   2        2.34        5.37      2.28 o
   2 -13   2        0.36       -1.16      1.16 o
   3 -13   2        2.67        2.87      1.74 o
   4 -13   2        0.08        0.16      2.83 o
   5 -13   2        0.01        2.04      1.78 o
  -1 -12   2        3.98        2.57      1.28 o
   0 -12   2        0.61        0.54      1.09 o
   1 -12   2       39.73       44.82      2.77 o
   2 -12   2        2.17        1.72      1.23 o
   3 -12   2        0.23        0.02      1.11 o
   4 -12   2        2.52        1.73      1.84 o
   5 -12   2        0.08       -1.19      1.19 o
   6 -12   2        0.87        0.08      1.63 o
   7 -12   2        1.39        2.53      1.95 o
  -3 -11   2        2.45        2.95      1.22 o
  -2 -11   2        4.43        3.68      1.20 o
  -1 -11   2       15.94       16.28      1.64 o
   0 -11   2        0.61        2.68      1.56 o
   1 -11   2       28.59       25.53      1.93 o
   2 -11   2       16.09       17.06      1.70 o
   3 -11   2        5.76        7.34      1.15 o
   4 -11   2       14.81       14.03      1.59 o
   5 -11   2        0.01        0.41      1.07 o
   6 -11   2        3.48        5.73      1.39 o
   7 -11   2        3.40        3.73      1.86 o
   8 -11   2        2.55        5.02      1.60 o
  -5 -10   2        3.57        3.16      1.90 o
  -4 -10   2        0.01        0.69      1.03 o
  -3 -10   2        1.40        0.82      0.99 o
  -2 -10   2       30.89       34.40      2.10 o
  -1 -10   2        3.93        2.37      1.06 o
   0 -10   2       23.54       21.01      1.69 o
   1 -10   2        2.71        5.27      0.97 o
   2 -10   2       12.05       14.10      1.79 o
   3 -10   2        0.03       -0.65      0.65 o
   4 -10   2        0.26       -0.66      0.72 o
   5 -10   2        1.07       -0.44      0.91 o
   6 -10   2        0.30       -1.01      1.01 o
   7 -10   2        0.27       -0.79      1.15 o
   8 -10   2        2.13        1.63      1.41 o
   9 -10   2        0.01       -1.24      1.24 o
  -6  -9   2        1.40        0.80      1.48 o
  -5  -9   2        9.36        8.03      1.34 o
  -4  -9   2        0.64        0.16      0.92 o
  -3  -9   2        0.01       -0.12      0.83 o
  -2  -9   2       10.40       14.15      1.35 o
  -1  -9   2        4.77        2.58      0.89 o
   0  -9   2        0.45       -0.97      0.97 o
   1  -9   2      115.82      115.39      3.41 o
   2  -9   2       11.33       11.12      1.08 o
   3  -9   2       27.51       29.88      1.36 o
   4  -9   2        0.04       -0.56      0.56 o
   5  -9   2        3.11       -0.37      0.64 o
   6  -9   2        0.82       -0.50      0.76 o
   7  -9   2       24.69       23.56      1.94 o
   8  -9   2        7.33        8.82      1.57 o
   9  -9   2        0.00       -0.39      1.25 o
  10  -9   2        0.92        1.23      1.81 o
  -7  -8   2        0.84        2.47      1.25 o
  -6  -8   2       79.03       89.82      3.65 o
  -5  -8   2        1.07        1.11      0.95 o
  -4  -8   2       28.32       30.97      1.88 o
  -3  -8   2       13.87       13.40      1.31 o
  -2  -8   2        6.43        5.96      0.81 o
  -1  -8   2       11.01       12.64      0.89 o
   0  -8   2       61.83       58.54      1.84 o
   1  -8   2      133.64      129.52      2.84 o
   2  -8   2        7.55        5.50      0.77 o
   3  -8   2       21.56       16.80      1.50 o
   4  -8   2       52.58       54.43      2.19 o
   5  -8   2        3.80        2.01      0.88 o
   6  -8   2        1.63        1.30      0.84 o
   7  -8   2       25.99       27.70      1.95 o
   8  -8   2        4.69        3.54      1.28 o
   9  -8   2        0.23       -0.35      1.19 o
  10  -8   2        0.05        0.33      1.64 o
  -8  -7   2        0.20        0.05      1.68 o
  -7  -7   2        0.02       -0.96      0.96 o
  -6  -7   2        5.96        6.19      1.18 o
  -5  -7   2       23.27       24.94      1.68 o
  -4  -7   2       29.01       30.33      1.75 o
  -3  -7   2        6.38        7.13      0.71 o
  -2  -7   2       86.62       87.99      2.12 o
  -1  -7   2        3.16        1.87      0.36 o
   0  -7   2       33.63       32.00      1.18 o
   1  -7   2      219.24      224.76      4.33 o
   2  -7   2        0.06       -0.16      0.38 o
   3  -7   2        1.43        1.50      0.49 o
   4  -7   2      142.48      131.75      3.16 o
   5  -7   2        0.20       -0.60      0.60 o
   6  -7   2        2.33        0.92      0.84 o
   7  -7   2        1.78        0.62      0.97 o
   8  -7   2        8.33        8.58      1.89 o
   9  -7   2        0.05       -1.04      1.76 o
  10  -7   2        8.56       12.73      2.25 o
  -8  -6   2        1.69       -0.05      1.30 o
  -7  -6   2        0.05       -0.84      0.84 o
  -6  -6   2        0.88        0.08      0.86 o
  -5  -6   2       32.80       33.62      1.98 o
  -4  -6   2        3.57        3.55      0.57 o
  -3  -6   2      173.00      182.06      3.05 o
  -2  -6   2       37.46       40.03      0.95 o
  -1  -6   2       10.62        7.60      0.61 o
   0  -6   2      132.79      134.71      2.28 o
   1  -6   2      282.59      273.53      4.70 o
   2  -6   2       67.21       61.07      1.67 o
   3  -6   2       11.45        8.80      0.66 o
   4  -6   2        3.06        4.49      0.60 o
   5  -6   2       12.14       13.84      0.94 o
   6  -6   2      215.49      216.93      6.12 o
   7  -6   2        0.01       -0.55      0.76 o
   8  -6   2       22.20       21.08      1.52 o
   9  -6   2        4.02        3.45      1.56 o
  10  -6   2        0.17       -0.29      1.56 o
  11  -6   2        0.43       -1.01      2.83 o
  -9  -5   2        6.73        3.48      2.39 o
  -8  -5   2        0.12       -0.91      0.95 o
  -7  -5   2       75.18       77.29      3.13 o
  -6  -5   2      112.52      113.42      3.84 o
  -5  -5   2       12.25       11.42      0.78 o
  -4  -5   2        2.99        2.20      0.36 o
  -3  -5   2        3.90        5.52      0.39 o
  -2  -5   2       35.82       40.87      0.98 o
  -1  -5   2      126.71      131.79      2.15 o
   0  -5   2        1.79       -0.70      0.70 o
   1  -5   2     1393.69     1399.02     20.57 o
   2  -5   2      723.36      739.99     12.91 o
   3  -5   2      107.52       96.37      2.28 o
   4  -5   2      136.74      133.96      2.78 o
   5  -5   2        7.98        6.72      0.68 o
   6  -5   2      192.61      190.64      4.24 o
   7  -5   2      352.50      342.63      7.91 o
   8  -5   2       24.85       29.59      1.92 o
   9  -5   2        6.46        5.36      1.30 o
  10  -5   2        3.83        3.94      1.80 o
  11  -5   2        0.01       -2.68      2.68 o
 -10  -4   2        0.91        0.59      1.99 o
  -9  -4   2        0.32        0.41      1.32 o
  -8  -4   2        9.48        5.87      1.22 o
  -7  -4   2        3.01        1.00      0.95 o
  -6  -4   2      103.27      106.48      2.69 o
  -5  -4   2       17.83       17.36      0.80 o
  -4  -4   2       61.16       62.61      1.30 o
  -3  -4   2        5.54        5.79      0.41 o
  -2  -4   2      334.70      332.02      4.82 o
  -1  -4   2      104.16      101.40      1.76 o
   0  -4   2       22.66       20.53      0.63 o
   1  -4   2       27.10       25.12      0.66 o
   2  -4   2     1047.15     1160.08     17.96 o
   3  -4   2      430.54      455.98      7.92 o
   4  -4   2      175.11      192.26      3.76 o
   5  -4   2        1.50        0.57      0.37 o
   6  -4   2        0.06       -0.41      0.41 o
   7  -4   2       99.06      102.91      6.33 o
   8  -4   2       29.65       26.34      1.80 o
   9  -4   2       19.08       20.59      1.82 o
  10  -4   2        1.49        1.49      2.04 o
  11  -4   2        0.31       -0.08      2.70 o
 -10  -3   2        4.43        4.41      1.75 o
  -9  -3   2       14.86       14.53      1.84 o
  -8  -3   2       40.67       36.71      2.07 o
  -7  -3   2       11.65       12.27      1.11 o
  -6  -3   2      349.74      362.27      7.29 o
  -5  -3   2       39.57       41.58      1.03 o
  -4  -3   2      103.67      108.41      2.08 o
  -3  -3   2       50.67       56.39      1.13 o
  -2  -3   2       96.02      117.96      1.93 o
  -1  -3   2        5.21        6.11      0.27 o
   0  -3   2       91.36      103.05      1.61 o
   1  -3   2       28.07       34.09      0.70 o
   2  -3   2       30.27       31.70      0.80 o
   3  -3   2      204.20      210.86      3.55 o
   4  -3   2      596.57      606.73      9.60 o
   5  -3   2       10.85       10.17      0.55 o
   6  -3   2       26.13       26.75      1.22 o
   7  -3   2       55.15       58.24      3.67 o
   8  -3   2      105.27      111.99      3.84 o
   9  -3   2       12.49       12.12      1.78 o
  10  -3   2        9.74       12.00      3.44 o
  11  -3   2        9.44       11.74      2.70 o
 -10  -2   2        0.40        0.47      1.58 o
  -9  -2   2       11.93       14.14      1.91 o
  -8  -2   2        0.24        0.53      0.64 o
  -7  -2   2       13.48        9.91      1.07 o
  -6  -2   2      435.61      474.39      8.45 o
  -5  -2   2      354.03      381.57      5.85 o
  -4  -2   2      113.50      117.83      1.91 o
  -3  -2   2      502.07      489.97      6.91 o
  -2  -2   2     1930.36     2033.84     36.23 o
  -1  -2   2     1560.53     1679.91     28.78 o
   0  -2   2      562.35      591.71      8.36 o
   1  -2   2     1941.55     2050.51     34.94 o
   2  -2   2      378.85      360.24      5.70 o
   3  -2   2      970.82      993.12     19.54 o
   4  -2   2        9.61       11.19      0.52 o
   5  -2   2        7.88        6.67      0.53 o
   6  -2   2       13.23       10.46      0.73 o
   7  -2   2       95.42       86.49      2.62 o
   8  -2   2        3.30        3.68      0.99 o
   9  -2   2        1.56        2.24      1.30 o
  10  -2   2        4.73        3.08      1.67 o
 -11  -1   2        7.12        7.61      3.26 o
 -10  -1   2        7.52        9.44      2.49 o
  -9  -1   2        5.62        3.58      1.51 o
  -8  -1   2       58.28       55.97      2.11 o
  -7  -1   2      222.76      254.27      4.59 o
  -6  -1   2      237.04      250.23      4.41 o
  -5  -1   2        2.60        2.81      0.31 o
  -4  -1   2     1363.19     1555.91     25.64 o
  -3  -1   2      457.26      513.59     11.29 o
  -2  -1   2      480.94      529.93     11.26 o
  -1  -1   2       17.86       18.29      0.52 o
   0  -1   2       47.16       40.48      0.91 o
   1  -1   2      774.61      817.68     11.77 o
   2  -1   2       53.35       52.77      0.91 o
   3  -1   2      752.43      786.14     22.93 o
   4  -1   2       84.38       97.74      2.42 o
   5  -1   2        0.47        0.04      0.28 o
   6  -1   2        5.79        4.88      0.45 o
   7  -1   2      119.06      115.47      3.15 o
   8  -1   2        0.01        0.48      0.97 o
   9  -1   2        0.39        1.62      1.17 o
  10  -1   2        0.01        0.65      1.34 o
 -11   0   2        7.01        1.55      1.92 o
 -10   0   2        0.53        1.38      1.51 o
  -9   0   2        5.02        4.85      1.26 o
  -8   0   2        2.52        2.79      1.01 o
  -7   0   2       53.69       60.66      1.57 o
  -6   0   2      200.56      237.10      3.92 o
  -5   0   2        1.40        1.94      0.37 o
  -4   0   2        5.50        6.78      0.33 o
  -3   0   2     1544.88     1899.49     34.35 o
  -2   0   2     4226.64     4457.01     67.67 o
  -1   0   2       38.63       39.85      0.74 o
   0   0   2     1605.43     1631.31     25.11 o
   1   0   2     1250.55     1208.06     29.36 o
   2   0   2        7.98        5.35      0.22 o
   3   0   2       24.26       17.75      0.67 o
   4   0   2     1146.22     1285.77     21.55 o
   5   0   2      176.56      186.14      3.77 o
   6   0   2       23.69       21.08      1.03 o
   7   0   2       41.96       36.64      1.76 o
   8   0   2       15.99       12.78      2.66 o
   9   0   2        2.00        3.24      1.33 o
  10   0   2        2.62        1.68      1.48 o
 -11   1   2        4.22        3.22      2.98 o
 -10   1   2        1.43        1.35      1.17 o
  -9   1   2       70.60       86.31      3.45 o
  -8   1   2       33.78       37.89      1.77 o
  -7   1   2        9.14       11.87      0.82 o
  -6   1   2       12.15       15.43      0.74 o
  -5   1   2        3.95        4.93      0.57 o
  -4   1   2      506.51      644.71      9.90 o
  -3   1   2      760.70      825.52     10.05 o
  -2   1   2        2.47        3.79      0.19 o
  -1   1   2      439.05      431.95      5.46 o
   0   1   2     5779.63     5529.11    169.63 o
   1   1   2        6.38        9.02      1.09 o
   2   1   2      614.25      616.44     27.22 o
   3   1   2      432.24      434.43      9.11 o
   4   1   2       87.68       79.67      1.61 o
   5   1   2       14.56       13.68      0.61 o
   6   1   2        6.12        5.28      0.67 o
   7   1   2        9.44        7.31      0.90 o
   8   1   2       11.16        6.87      1.77 o
   9   1   2       11.17        7.99      1.60 o
  10   1   2        1.38       -0.34      1.38 o
 -11   2   2        4.68        0.42      2.76 o
 -10   2   2       18.12       23.80      2.02 o
  -9   2   2       40.02       49.58      2.92 o
  -8   2   2      173.92      201.86      5.15 o
  -7   2   2      155.74      189.24      4.22 o
  -6   2   2       42.33       45.70      1.62 o
  -5   2   2       49.08       51.17      1.23 o
  -4   2   2       32.63       35.11      0.93 o
  -3   2   2       76.86       87.85      1.41 o
  -2   2   2        6.86        7.10      0.26 o
  -1   2   2       69.78       79.81      1.01 o
   0   2   2     4597.29     4852.89    102.46 o
   1   2   2      590.69      608.72     26.94 o
   2   2   2        7.16        5.79      1.17 o
   3   2   2      403.20      419.85     12.81 o
   4   2   2        6.84        6.31      0.35 o
   5   2   2       30.87       30.59      1.12 o
   6   2   2       36.67       35.02      1.54 o
   7   2   2       68.87       68.57      2.41 o
   8   2   2        5.65        4.22      1.28 o
   9   2   2        0.03       -0.22      1.20 o
 -11   3   2        4.71        5.57      2.02 o
 -10   3   2        1.82        2.42      2.31 o
  -9   3   2       27.13       28.98      2.02 o
  -8   3   2       13.54       12.75      1.19 o
  -7   3   2      281.66      302.19      7.05 o
  -6   3   2      309.28      299.48      6.11 o
  -5   3   2       17.85       14.65      0.78 o
  -4   3   2      565.73      582.92     10.28 o
  -3   3   2      240.22      256.83      3.35 o
  -2   3   2       29.02       21.64      0.50 o
  -1   3   2       45.60       51.91      0.80 o
   0   3   2       51.95       49.82      1.21 o
   1   3   2      410.04      407.41     13.93 o
   2   3   2        1.93        8.92      1.63 o
   3   3   2      155.25      158.89      8.52 o
   4   3   2      102.17      110.78      2.34 o
   5   3   2       12.38       10.60      0.81 o
   6   3   2        0.41       -0.48      0.48 o
   7   3   2       33.79       35.65      1.41 o
   8   3   2        6.08        4.55      1.87 o
   9   3   2        3.25        4.01      1.40 o
 -11   4   2        0.27       -1.47      1.47 o
 -10   4   2        2.46        1.60      1.66 o
  -9   4   2       17.71       19.25      1.73 o
  -8   4   2       16.66       13.10      1.30 o
  -7   4   2        6.49        8.26      0.89 o
  -6   4   2      188.19      185.33      4.11 o
  -5   4   2       18.29       18.26      0.81 o
  -4   4   2        0.23       -0.31      0.31 o
  -3   4   2      133.27      129.03      1.88 o
  -2   4   2      237.07      225.56      3.27 o
  -1   4   2       11.89       11.35      0.39 o
   0   4   2        7.84        5.30      0.36 o
   1   4   2      411.63      442.33      9.79 o
   2   4   2      158.41      162.53      4.66 o
   3   4   2        0.13       -0.44      0.90 o
   4   4   2      102.83      105.66      2.16 o
   5   4   2       42.89       43.33      1.33 o
   6   4   2        0.07        0.20      0.50 o
   7   4   2        0.27        0.05      0.75 o
   8   4   2        0.04       -0.68      0.93 o
 -11   5   2        0.54       -1.18      1.62 o
 -10   5   2        0.02       -1.27      1.48 o
  -9   5   2        8.55        4.57      1.29 o
  -8   5   2       27.03       23.28      1.80 o
  -7   5   2       17.31       15.75      1.33 o
  -6   5   2       49.46       49.84      1.63 o
  -5   5   2      134.17      136.16      2.39 o
  -4   5   2       30.13       31.39      0.93 o
  -3   5   2      285.04      284.38      4.07 o
  -2   5   2       95.29       96.08      1.59 o
  -1   5   2       29.36       31.11      0.75 o
   0   5   2        4.76        4.75      0.39 o
   1   5   2       18.43       15.16      0.54 o
   2   5   2       13.28       12.51      0.95 o
   3   5   2      153.76      161.60      3.49 o
   4   5   2       26.95       31.56      1.13 o
   5   5   2        3.76        4.00      0.57 o
   6   5   2        7.50        7.30      1.00 o
   7   5   2        2.16        2.63      0.89 o
 -11   6   2        2.55        1.34      2.43 o
 -10   6   2        7.02        5.91      1.89 o
  -9   6   2        0.47       -0.97      0.97 o
  -8   6   2       82.14       77.65      3.27 o
  -7   6   2       13.80       12.97      1.16 o
  -6   6   2      141.96      137.88      3.08 o
  -5   6   2       32.73       31.04      1.05 o
  -4   6   2      434.01      442.29      7.00 o
  -3   6   2       12.12       10.87      0.53 o
  -2   6   2        1.91        1.05      0.29 o
  -1   6   2       40.49       44.86      1.00 o
   0   6   2        1.33        1.23      0.29 o
   1   6   2        4.04        3.17      0.40 o
   2   6   2       14.97       13.13      0.68 o
   3   6   2       39.24       41.90      1.31 o
   4   6   2        9.75        9.42      0.66 o
   5   6   2        1.95        3.05      0.58 o
   6   6   2        6.14        6.46      1.40 o
   7   6   2        0.86       -0.23      1.27 o
 -11   7   2        0.37       -1.66      1.66 o
 -10   7   2        0.00        0.02      1.59 o
  -9   7   2       12.61       12.39      1.63 o
  -8   7   2        0.14       -0.89      0.93 o
  -7   7   2       46.39       40.39      1.92 o
  -6   7   2        7.22        5.35      0.66 o
  -5   7   2       18.46       16.67      0.90 o
  -4   7   2        3.80        3.40      0.60 o
  -3   7   2      191.93      193.43      3.69 o
  -2   7   2      242.40      255.08      4.58 o
  -1   7   2       14.97       17.27      0.74 o
   0   7   2      186.15      191.57      4.27 o
   1   7   2       18.32       19.66      0.95 o
   2   7   2        1.92        2.85      0.64 o
   3   7   2        0.01        0.03      0.44 o
   4   7   2       31.49       32.32      1.36 o
   5   7   2       14.72       15.68      0.98 o
   6   7   2        3.53        5.82      1.69 o
 -10   8   2        4.29        3.42      1.68 o
  -9   8   2        9.56       12.66      4.51 o
  -8   8   2        1.11        0.80      1.27 o
  -7   8   2        2.67        4.14      1.33 o
  -6   8   2       62.37       63.75      2.03 o
  -5   8   2        0.75        0.17      0.62 o
  -4   8   2        0.27       -0.11      0.58 o
  -3   8   2       79.25       77.95      2.11 o
  -2   8   2        2.20        2.95      0.53 o
  -1   8   2        9.53        9.24      1.00 o
   0   8   2        1.17        0.12      0.56 o
   1   8   2        3.15        2.30      0.85 o
   2   8   2        8.97        9.65      0.98 o
   3   8   2        0.29        0.58      0.55 o
   4   8   2        0.17        0.04      0.71 o
   5   8   2        3.73        2.75      0.88 o
 -10   9   2        0.53        1.22      1.68 o
  -9   9   2        0.00        1.45      1.49 o
  -8   9   2        3.45        4.14      1.98 o
  -7   9   2       13.29       16.85      3.12 o
  -6   9   2        7.67        7.54      1.05 o
  -5   9   2        1.27        1.29      0.90 o
  -4   9   2       62.15       63.55      2.32 o
  -3   9   2        3.52        5.59      1.03 o
  -2   9   2        0.17       -0.16      0.56 o
  -1   9   2       23.80       26.29      1.26 o
   0   9   2        0.22       -0.54      0.93 o
   1   9   2        2.70        2.63      0.83 o
   2   9   2        4.58        3.90      0.94 o
   3   9   2        6.03        5.99      1.07 o
   4   9   2        4.77        6.65      1.42 o
  -9  10   2       10.43        7.42      1.99 o
  -8  10   2        0.26        0.64      2.11 o
  -7  10   2        3.34        3.21      1.93 o
  -6  10   2        9.12       11.15      1.29 o
  -5  10   2       45.93       51.78      2.16 o
  -4  10   2        0.99       -0.45      0.76 o
  -3  10   2        3.82        1.28      0.76 o
  -2  10   2        5.08        3.40      0.80 o
  -1  10   2        4.18        5.09      1.01 o
   0  10   2        5.67        5.25      1.03 o
   1  10   2        0.00       -0.32      0.87 o
   2  10   2        0.22       -0.63      0.89 o
  -8  11   2        3.12        2.11      1.72 o
  -7  11   2        3.29        3.93      1.68 o
  -6  11   2        9.74       10.71      2.13 o
  -5  11   2        2.03        3.41      1.05 o
  -4  11   2       12.66       12.96      1.32 o
  -3  11   2        2.88        2.56      0.90 o
  -2  11   2        5.16        6.73      1.21 o
  -1  11   2        2.12        0.06      1.19 o
   0  11   2        2.96        2.86      1.10 o
  -5  12   2        4.85        7.43      2.43 o
  -4  12   2        0.94        2.16      1.04 o
  -3  12   2        5.93        6.34      2.24 o
   1 -13   3        2.86        1.64      1.35 o
   2 -13   3        0.04       -1.63      3.42 o
   3 -13   3        5.30        4.87      1.87 o
   4 -13   3        7.68        8.55      2.05 o
   5 -13   3        0.52        0.53      1.37 o
  -2 -12   3        0.07       -0.94      1.15 o
  -1 -12   3        0.37        0.15      1.14 o
   0 -12   3        4.39        2.62      1.28 o
   1 -12   3        0.92        2.65      1.25 o
   2 -12   3        3.45        3.38      1.25 o
   3 -12   3        3.28        2.03      1.22 o
   4 -12   3        6.22        6.17      1.46 o
   5 -12   3        8.71       10.62      2.11 o
   6 -12   3        3.51        4.02      1.87 o
   7 -12   3        0.04        0.11      1.77 o
  -4 -11   3        0.79        2.01      1.83 o
  -3 -11   3        2.84        1.43      1.11 o
  -2 -11   3       11.82       13.48      2.11 o
  -1 -11   3        1.45        0.49      1.06 o
   0 -11   3        0.07       -0.79      1.06 o
   1 -11   3        3.28        3.12      1.15 o
   2 -11   3        2.76        2.97      1.23 o
   3 -11   3        9.94        9.78      1.46 o
   4 -11   3       10.84       12.58      1.57 o
   5 -11   3        0.00       -1.02      1.02 o
   6 -11   3        6.40        7.33      1.46 o
   7 -11   3       28.58       39.44      3.30 o
   8 -11   3        0.01       -1.16      2.36 o
  -5 -10   3        0.13       -0.13      1.08 o
  -4 -10   3        0.03       -0.94      0.94 o
  -3 -10   3        3.32        3.60      1.17 o
  -2 -10   3        2.73        1.69      1.03 o
  -1 -10   3        3.25        1.63      0.96 o
   0 -10   3        1.81        0.74      0.80 o
   1 -10   3        7.89        2.90      0.96 o
   2 -10   3        0.18       -0.69      0.69 o
   3 -10   3       21.81       19.50      1.41 o
   4 -10   3       48.85       45.81      1.88 o
   5 -10   3       22.64       23.15      2.42 o
   6 -10   3       16.56       17.49      1.47 o
   7 -10   3        0.57        2.36      1.34 o
   8 -10   3       14.39       17.31      2.54 o
   9 -10   3        0.21       -0.14      1.77 o
  -6  -9   3        5.46        5.97      1.43 o
  -5  -9   3        0.47        1.56      1.07 o
  -4  -9   3        0.50       -0.84      0.84 o
  -3  -9   3        2.64       -0.01      0.85 o
  -2  -9   3       21.32       22.57      1.67 o
  -1  -9   3      201.44      209.90      5.38 o
   0  -9   3       57.46       55.22      2.22 o
   1  -9   3        0.10       -0.19      0.86 o
   2  -9   3        5.15        6.16      0.95 o
   3  -9   3        8.53       11.29      1.28 o
   4  -9   3        0.04        0.24      0.63 o
   5  -9   3       31.89       35.21      2.58 o
   6  -9   3       12.20       12.93      1.53 o
   7  -9   3        1.23        2.11      1.18 o
   8  -9   3        3.46        3.41      1.71 o
   9  -9   3        4.88        4.73      1.55 o
  10  -9   3        7.69        8.32      2.19 o
  -7  -8   3        6.93        3.82      1.89 o
  -6  -8   3       16.83       15.13      2.59 o
  -5  -8   3       34.18       34.85      2.29 o
  -4  -8   3        1.43        1.77      1.58 o
  -3  -8   3        0.16       -0.53      0.61 o
  -2  -8   3        3.80        3.41      0.77 o
  -1  -8   3      104.02       97.90      2.67 o
   0  -8   3       21.92       18.64      1.04 o
   1  -8   3       83.42       76.46      2.18 o
   2  -8   3        0.00       -0.40      0.47 o
   3  -8   3       42.04       37.37      2.00 o
   4  -8   3       44.89       49.28      2.01 o
   5  -8   3       10.90       12.13      1.35 o
   6  -8   3        0.03       -0.14      0.89 o
   7  -8   3       40.19       42.92      3.94 o
   8  -8   3        4.20        6.66      2.97 o
   9  -8   3        6.11        8.96      1.60 o
  10  -8   3        0.26        0.40      1.77 o
  -8  -7   3        3.49        1.38      1.20 o
  -7  -7   3        0.94        0.77      1.24 o
  -6  -7   3       29.28       29.55      2.21 o
  -5  -7   3       38.08       39.74      2.16 o
  -4  -7   3       57.55       56.08      2.10 o
  -3  -7   3        0.27       -0.34      0.48 o
  -2  -7   3        5.57        6.57      0.55 o
  -1  -7   3        4.22        3.35      0.46 o
   0  -7   3       59.76       49.77      1.45 o
   1  -7   3        0.84        1.01      0.38 o
   2  -7   3       61.20       54.96      1.50 o
   3  -7   3      119.93      111.37      2.76 o
   4  -7   3       59.81       62.89      1.93 o
   5  -7   3       19.84       17.31      1.09 o
   6  -7   3       82.72       81.82      2.75 o
   7  -7   3       58.63       57.58      2.33 o
   8  -7   3       10.04        9.09      1.77 o
   9  -7   3        0.41       -0.04      1.34 o
  10  -7   3        2.04        2.43      1.85 o
  -9  -6   3        1.91        5.57      2.28 o
  -8  -6   3       10.28        6.56      2.87 o
  -7  -6   3        0.10       -0.89      0.89 o
  -6  -6   3       38.99       41.57      2.20 o
  -5  -6   3        2.27        1.56      0.72 o
  -4  -6   3        3.53        4.34      0.63 o
  -3  -6   3      115.16      110.25      2.26 o
  -2  -6   3        0.83        1.79      0.33 o
  -1  -6   3      143.75      140.61      2.65 o
   0  -6   3       28.43       29.56      0.94 o
   1  -6   3       60.31       60.05      1.42 o
   2  -6   3       47.40       51.87      2.06 o
   3  -6   3       98.45      101.16      2.47 o
   4  -6   3      222.50      221.47      4.71 o
   5  -6   3        5.06        2.22      0.87 o
   6  -6   3       31.16       29.76      1.59 o
   7  -6   3       63.13       64.76      2.45 o
   8  -6   3        2.23        2.09      1.15 o
   9  -6   3        2.31        0.18      1.18 o
  10  -6   3        3.50        0.89      2.65 o
  -9  -5   3        1.56       -0.08      1.30 o
  -8  -5   3        2.81        0.67      1.00 o
  -7  -5   3        3.78        3.95      1.09 o
  -6  -5   3        3.84        3.97      0.83 o
  -5  -5   3       17.09       17.49      0.95 o
  -4  -5   3       33.04       31.89      1.06 o
  -3  -5   3       11.04       13.72      0.59 o
  -2  -5   3      423.22      430.30      6.60 o
  -1  -5   3      256.04      252.34      4.03 o
   0  -5   3        0.76       -0.12      0.39 o
   1  -5   3        3.93       -0.13      0.40 o
   2  -5   3      367.33      375.23      6.65 o
   3  -5   3      450.61      440.79      7.77 o
   4  -5   3       14.28       13.75      0.89 o
   5  -5   3      236.16      236.61      4.54 o
   6  -5   3       99.07       99.65      2.98 o
   7  -5   3      105.04      107.07      3.77 o
   8  -5   3       26.57       21.79      3.09 o
   9  -5   3        0.19       -0.15      1.04 o
  10  -5   3        0.61       -0.16      1.51 o
 -10  -4   3        2.56        1.55      1.90 o
  -9  -4   3        2.20        3.78      1.64 o
  -8  -4   3        0.85        2.71      1.01 o
  -7  -4   3       10.12        7.14      1.05 o
  -6  -4   3      104.96      106.32      3.09 o
  -5  -4   3       14.20       11.90      0.66 o
  -4  -4   3       73.60       71.20      1.48 o
  -3  -4   3       32.68       32.39      0.82 o
  -2  -4   3      111.33      114.83      1.89 o
  -1  -4   3       72.27       70.01      1.33 o
   0  -4   3      622.90      587.19      8.65 o
   1  -4   3      298.26      318.22      5.62 o
   2  -4   3       61.24       49.02      1.73 o
   3  -4   3      592.29      577.31     10.87 o
   4  -4   3      208.53      207.46      3.92 o
   5  -4   3        1.86        1.91      0.42 o
   6  -4   3        2.99        2.98      0.67 o
   7  -4   3       47.17       43.48      2.72 o
   8  -4   3        6.62        5.25      1.40 o
   9  -4   3        8.91       10.60      2.30 o
  10  -4   3        0.53        0.02      1.44 o
 -10  -3   3        0.11        0.89      1.98 o
  -9  -3   3        6.75        7.13      1.34 o
  -8  -3   3       14.93       15.63      2.27 o
  -7  -3   3      164.23      166.91      4.39 o
  -6  -3   3       93.43       94.24      3.12 o
  -5  -3   3        1.61        1.60      0.40 o
  -4  -3   3      176.06      173.32      2.72 o
  -3  -3   3      615.24      671.61      9.86 o
  -2  -3   3      101.89      111.07      1.89 o
  -1  -3   3     1373.40     1447.19     19.58 o
   0  -3   3      791.53      813.93     10.56 o
   1  -3   3      445.10      424.04      6.30 o
   2  -3   3        2.78        2.58      0.28 o
   3  -3   3       13.76       14.89      0.62 o
   4  -3   3      212.01      201.97      3.76 o
   5  -3   3        8.35        9.63      0.59 o
   6  -3   3      217.40      226.04      6.18 o
   7  -3   3      209.55      192.53      6.84 o
   8  -3   3       11.77       10.74      1.58 o
   9  -3   3        0.00       -1.10      1.20 o
  10  -3   3        6.68        7.55      1.83 o
 -10  -2   3        0.07       -0.49      1.58 o
  -9  -2   3        0.25       -1.00      1.00 o
  -8  -2   3      107.56      109.92      2.95 o
  -7  -2   3      276.62      289.19      6.82 o
  -6  -2   3       67.51       72.09      1.97 o
  -5  -2   3      132.69      138.39      2.59 o
  -4  -2   3        8.50        8.67      0.49 o
  -3  -2   3       17.18       13.56      0.49 o
  -2  -2   3       45.30       38.07      0.83 o
  -1  -2   3      610.11      606.32      7.90 o
   0  -2   3      563.70      569.59      7.81 o
   1  -2   3      184.57      162.29      2.38 o
   2  -2   3      316.60      305.34      4.89 o
   3  -2   3        2.42        0.32      0.25 o
   4  -2   3       51.94       54.43      1.58 o
   5  -2   3       80.43       73.61      1.80 o
   6  -2   3       43.15       33.18      1.59 o
   7  -2   3        0.00       -0.70      0.70 o
   8  -2   3        2.87        2.08      1.16 o
   9  -2   3        2.82       -1.59      2.04 o
  10  -2   3        3.74        2.93      1.52 o
 -11  -1   3        4.26        3.60      2.10 o
 -10  -1   3        0.01       -1.47      1.47 o
  -9  -1   3        0.16       -0.96      0.96 o
  -8  -1   3        7.64        6.06      0.82 o
  -7  -1   3       66.13       75.26      1.82 o
  -6  -1   3       75.26       84.56      1.73 o
  -5  -1   3        7.83       10.63      0.72 o
  -4  -1   3      473.35      555.43     17.01 o
  -3  -1   3      182.91      215.12      5.21 o
  -2  -1   3      612.23      609.36     12.52 o
  -1  -1   3      665.69      684.45     11.10 o
   0  -1   3      142.90      121.81      1.79 o
   1  -1   3      295.71      263.63      3.89 o
   2  -1   3       72.48       74.38      1.30 o
   3  -1   3      956.88      955.07     18.19 o
   4  -1   3       52.42       54.34      1.77 o
   5  -1   3        2.96        3.97      0.52 o
   6  -1   3        0.00       -0.47      0.47 o
   7  -1   3       43.77       40.05      1.88 o
   8  -1   3        0.21        0.46      1.17 o
   9  -1   3        0.08        2.29      1.25 o
  10  -1   3        5.10        3.66      1.57 o
 -11   0   3       15.04       18.88      3.91 o
 -10   0   3        3.16        2.22      1.37 o
  -9   0   3        5.94        3.15      1.28 o
  -8   0   3       80.25       94.49      2.99 o
  -7   0   3       20.32       18.49      1.23 o
  -6   0   3      208.90      232.51      3.66 o
  -5   0   3      153.67      161.91      2.85 o
  -4   0   3     1054.03     1213.54     24.20 o
  -3   0   3      370.14      417.77      5.48 o
  -2   0   3        4.23        4.38      0.38 o
  -1   0   3      116.09      111.05      1.50 o
   0   0   3     6527.32     6441.53     91.88 o
   1   0   3       11.64        8.08      0.27 o
   2   0   3      203.42      211.09      4.42 o
   3   0   3      363.47      366.25      7.59 o
   4   0   3        1.39        0.38      0.35 o
   5   0   3       61.79       62.39      1.55 o
   6   0   3        2.04        1.40      0.59 o
   7   0   3       71.57       63.05      2.41 o
   8   0   3        0.89        0.12      1.03 o
   9   0   3        2.75        3.31      1.38 o
  10   0   3        1.91       -0.03      2.20 o
 -11   1   3       11.56        9.88      3.37 o
 -10   1   3        8.10        6.95      1.51 o
  -9   1   3        2.59        3.83      1.18 o
  -8   1   3       54.00       66.08      2.42 o
  -7   1   3       21.61       22.23      1.04 o
  -6   1   3        0.75        3.32      0.55 o
  -5   1   3      228.30      267.30      4.42 o
  -4   1   3      633.62      677.97      9.78 o
  -3   1   3      714.30      732.93     11.11 o
  -2   1   3      374.97      374.76      5.05 o
  -1   1   3     1277.12     1221.27     16.79 o
   0   1   3      794.56      805.46     14.79 o
   1   1   3      147.69      171.57      7.10 o
   2   1   3       25.94       14.79      1.67 o
   3   1   3        3.87        2.77      1.09 o
   4   1   3       34.13       34.15      0.95 o
   5   1   3       66.29       64.95      1.91 o
   6   1   3       78.27       73.62      2.41 o
   7   1   3       30.27       24.03      1.46 o
   8   1   3        0.44        0.86      1.00 o
   9   1   3        0.32       -1.08      1.08 o
 -11   2   3        7.59        8.30      2.21 o
 -10   2   3        3.20        2.90      1.61 o
  -9   2   3        1.85        3.41      1.18 o
  -8   2   3       31.94       38.04      2.81 o
  -7   2   3        0.26       -0.42      0.42 o
  -6   2   3        1.73        1.68      0.47 o
  -5   2   3       11.76       16.26      0.74 o
  -4   2   3      413.28      444.00      6.98 o
  -3   2   3      115.16      108.91      1.75 o
  -2   2   3       32.38       40.11      0.75 o
  -1   2   3      728.69      756.03     11.20 o
   0   2   3       29.14       28.97      0.79 o
   1   2   3     2887.86     2958.30    126.97 o
   2   2   3      156.38      171.54      8.82 o
   3   2   3       83.13       77.23      5.00 o
   4   2   3       30.04       28.40      0.98 o
   5   2   3        8.79        8.08      0.52 o
   6   2   3        3.04        2.38      0.58 o
   7   2   3        3.64        4.93      0.91 o
   8   2   3        4.51        1.39      1.12 o
   9   2   3        0.32       -0.56      1.15 o
 -11   3   3       24.74       28.33      3.04 o
 -10   3   3       10.96       12.42      2.09 o
  -9   3   3        4.32        5.31      1.25 o
  -8   3   3        0.19       -0.91      0.91 o
  -7   3   3       51.70       44.30      1.66 o
  -6   3   3       40.09       32.54      1.24 o
  -5   3   3       34.60       37.33      1.12 o
  -4   3   3      860.12      895.92     13.67 o
  -3   3   3      329.39      317.09      4.28 o
  -2   3   3        0.12       -0.20      0.20 o
  -1   3   3        3.17        3.90      0.26 o
   0   3   3      118.49      123.96      3.02 o
   1   3   3      427.84      450.35     15.38 o
   2   3   3       70.23       74.31      3.58 o
   3   3   3      237.02      267.55     13.41 o
   4   3   3       43.95       35.95      3.69 o
   5   3   3        0.52        0.39      0.54 o
   6   3   3        7.38        7.66      1.07 o
   7   3   3       25.87       25.83      1.62 o
   8   3   3        0.97        2.11      1.53 o
 -11   4   3        7.83        8.60      2.16 o
 -10   4   3        0.00       -1.50      1.50 o
  -9   4   3       32.46       31.15      2.13 o
  -8   4   3       62.01       56.08      2.69 o
  -7   4   3       55.65       50.93      1.82 o
  -6   4   3      109.90       94.55      2.36 o
  -5   4   3       49.85       48.19      1.36 o
  -4   4   3      469.48      459.85      7.16 o
  -3   4   3      194.72      205.61      3.21 o
  -2   4   3        1.32        0.81      0.25 o
  -1   4   3       11.92       13.52      0.48 o
   0   4   3      680.34      712.98     11.41 o
   1   4   3        9.80       10.02      1.37 o
   2   4   3       89.28       86.47      4.14 o
   3   4   3        9.34        7.95      1.46 o
   4   4   3        5.66        5.73      1.41 o
   5   4   3        0.67        0.34      0.36 o
   6   4   3        1.42        0.67      0.51 o
   7   4   3        0.01       -0.31      0.66 o
   8   4   3        7.01        7.67      3.48 o
 -11   5   3        7.67        3.97      3.80 o
 -10   5   3        0.97        1.08      1.80 o
  -9   5   3        0.01       -1.10      1.10 o
  -8   5   3       51.77       50.16      3.63 o
  -7   5   3        0.49        0.67      0.71 o
  -6   5   3       26.86       23.23      1.26 o
  -5   5   3      193.54      189.47      3.33 o
  -4   5   3      225.28      227.40      4.12 o
  -3   5   3       83.43       81.00      1.56 o
  -2   5   3       22.27       22.06      0.62 o
  -1   5   3       78.16       77.47      1.49 o
   0   5   3      114.89      113.87      2.13 o
   1   5   3        8.94        8.67      0.62 o
   2   5   3        0.09       -0.89      0.89 o
   3   5   3       11.94       12.89      1.77 o
   4   5   3        4.72        4.25      1.71 o
   5   5   3        0.76        0.20      0.39 o
   6   5   3        0.34        0.74      0.51 o
   7   5   3        3.03        3.07      0.78 o
 -11   6   3        4.92        5.36      2.06 o
 -10   6   3        6.89        6.81      1.64 o
  -9   6   3        1.58        2.22      1.20 o
  -8   6   3       11.38       11.80      1.81 o
  -7   6   3        0.19       -0.64      0.64 o
  -6   6   3       12.20        9.57      0.95 o
  -5   6   3        2.07        1.23      0.55 o
  -4   6   3      337.87      346.47      5.62 o
  -3   6   3      345.62      348.25      5.24 o
  -2   6   3        6.09        5.35      0.42 o
  -1   6   3       23.33       24.71      0.94 o
   0   6   3        5.78        6.82      0.53 o
   1   6   3        6.67        7.37      0.57 o
   2   6   3        0.37        0.02      0.34 o
   3   6   3        1.73        1.58      0.49 o
   4   6   3        1.49        2.05      0.51 o
   5   6   3        3.30        1.85      0.53 o
   6   6   3        0.03        0.32      0.54 o
 -11   7   3        8.51       10.03      3.17 o
 -10   7   3        1.65       -0.05      1.49 o
  -9   7   3        2.88        5.60      1.65 o
  -8   7   3        0.60        0.69      1.19 o
  -7   7   3        0.49       -0.67      0.79 o
  -6   7   3        0.64       -0.72      0.72 o
  -5   7   3       52.14       50.16      1.70 o
  -4   7   3      286.46      291.17      5.72 o
  -3   7   3        5.23        5.03      0.59 o
  -2   7   3       29.63       28.27      1.02 o
  -1   7   3      140.93      146.90      3.08 o
   0   7   3       15.41       18.10      0.94 o
   1   7   3        0.47        0.66      0.54 o
   2   7   3        4.76        6.53      0.60 o
   3   7   3        8.22        8.57      0.84 o
   4   7   3        8.37        7.95      1.14 o
   5   7   3        0.36       -0.16      0.51 o
 -10   8   3        0.04        0.47      3.72 o
  -9   8   3        7.95        7.86      1.82 o
  -8   8   3        4.75        4.71      1.51 o
  -7   8   3        3.84        4.71      1.19 o
  -6   8   3        6.14        5.22      1.04 o
  -5   8   3       36.11       37.45      1.53 o
  -4   8   3        5.25        4.64      0.73 o
  -3   8   3       18.59       16.68      1.08 o
  -2   8   3        0.13       -0.16      0.51 o
  -1   8   3       27.74       29.61      1.33 o
   0   8   3       64.66       67.69      2.78 o
   1   8   3        4.03        2.85      0.62 o
   2   8   3        1.30        1.83      1.00 o
   3   8   3        6.34        6.73      0.73 o
   4   8   3        4.87        3.52      0.66 o
  -9   9   3        2.67        3.62      1.72 o
  -8   9   3        4.72        5.73      1.76 o
  -7   9   3        9.66       11.98      2.71 o
  -6   9   3        0.99        0.67      1.58 o
  -5   9   3       55.75       61.62      2.27 o
  -4   9   3        4.69        4.07      0.85 o
  -3   9   3        8.59        9.61      1.05 o
  -2   9   3        0.52        0.75      0.58 o
  -1   9   3        0.42        1.00      0.76 o
   0   9   3        0.98        1.63      0.77 o
   1   9   3        0.06        0.41      0.81 o
   2   9   3        0.01       -0.38      0.75 o
   3   9   3        0.17        1.73      0.96 o
  -8  10   3        8.34        8.97      2.68 o
  -7  10   3        2.50        2.85      1.50 o
  -6  10   3        0.64        1.84      1.08 o
  -5  10   3        0.69        0.63      0.86 o
  -4  10   3        9.01        9.91      1.12 o
  -3  10   3        6.26        5.47      0.93 o
  -2  10   3        5.38        5.17      1.05 o
  -1  10   3        2.05        2.71      0.95 o
   0  10   3        3.43        4.28      1.00 o
   1  10   3        0.02        0.04      1.52 o
  -7  11   3        2.14        3.90      2.43 o
  -6  11   3        4.38        1.84      1.77 o
  -5  11   3        2.26        1.68      1.00 o
  -4  11   3       24.83       27.46      2.00 o
  -3  11   3        3.72        5.10      1.29 o
  -2  11   3        0.54        0.61      0.97 o
  -1  11   3        4.97        5.37      1.22 o
   0 -13   4        4.95        6.90      2.60 o
   1 -13   4        4.73        6.51      4.95 o
   2 -13   4        1.01       -0.99      1.59 o
   3 -13   4        0.09       -0.43      1.61 o
   4 -13   4        7.75       11.72      2.63 o
   5 -13   4        0.38       -1.61      1.61 o
  -2 -12   4        2.70        3.22      1.35 o
  -1 -12   4        0.16       -1.09      1.09 o
   0 -12   4        0.09        0.28      1.18 o
   1 -12   4        2.78        1.77      1.21 o
   2 -12   4        2.94        2.70      1.27 o
   3 -12   4       11.04       12.80      1.70 o
   4 -12   4        0.70        1.61      1.26 o
   5 -12   4        8.83       13.19      1.77 o
   6 -12   4        1.94       -0.52      1.56 o
   7 -12   4        0.28        0.39      1.79 o
  -4 -11   4        1.07        0.33      1.39 o
  -3 -11   4        0.37        1.06      1.17 o
  -2 -11   4        9.63        8.43      1.93 o
  -1 -11   4        4.51        3.45      1.54 o
   0 -11   4        0.91        1.64      1.17 o
   1 -11   4        0.09        0.31      0.87 o
   2 -11   4       15.13       16.06      1.43 o
   3 -11   4        0.90        0.66      1.03 o
   4 -11   4       10.16       13.53      1.63 o
   5 -11   4        6.13        7.67      1.43 o
   6 -11   4        0.10        2.77      1.29 o
   7 -11   4        5.65       11.92      2.32 o
   8 -11   4        0.05       -0.01      2.50 o
  -5 -10   4        0.03        1.66      1.22 o
  -4 -10   4        2.17        1.92      1.09 o
  -3 -10   4       12.52       14.59      1.62 o
  -2 -10   4        0.55        1.06      1.02 o
  -1 -10   4       35.16       40.05      1.96 o
   0 -10   4        0.00       -0.32      0.74 o
   1 -10   4       22.62       24.89      1.53 o
   2 -10   4       22.13       24.12      1.61 o
   3 -10   4        1.67        1.97      0.84 o
   4 -10   4       55.08       59.22      2.78 o
   5 -10   4        1.28        0.59      1.04 o
   6 -10   4        4.43        4.04      1.36 o
   7 -10   4        1.06        3.67      1.39 o
   8 -10   4       32.41       49.17      3.70 o
   9 -10   4        6.78        8.60      2.53 o
  -6  -9   4        2.19        1.59      1.16 o
  -5  -9   4        5.76        6.91      1.33 o
  -4  -9   4        0.49        1.11      0.99 o
  -3  -9   4       20.87       21.70      2.11 o
  -2  -9   4        4.16        2.14      0.83 o
  -1  -9   4        0.39        0.54      0.97 o
   0  -9   4       20.87       16.57      1.24 o
   1  -9   4       43.57       50.69      1.88 o
   2  -9   4        0.16       -0.58      0.58 o
   3  -9   4        3.84        7.35      0.93 o
   4  -9   4        0.08       -0.81      0.81 o
   5  -9   4       25.55       23.30      1.79 o
   6  -9   4        4.10        3.23      1.14 o
   7  -9   4        0.00       -0.67      1.06 o
   8  -9   4        5.47        7.38      1.96 o
   9  -9   4        3.11        2.28      2.25 o
  -7  -8   4        0.14        0.69      1.17 o
  -6  -8   4        6.91        6.23      1.32 o
  -5  -8   4        0.21       -0.56      1.10 o
  -4  -8   4        0.44        2.05      0.93 o
  -3  -8   4        6.92        6.03      0.97 o
  -2  -8   4      176.71      177.39      4.66 o
  -1  -8   4       15.81       14.72      0.93 o
   0  -8   4      124.26      123.96      3.39 o
   1  -8   4       91.31       83.83      2.57 o
   2  -8   4       10.57       11.40      1.04 o
   3  -8   4       54.45       56.01      1.85 o
   4  -8   4        3.11        1.03      0.63 o
   5  -8   4       12.56       14.36      1.43 o
   6  -8   4        3.60        3.76      1.10 o
   7  -8   4        1.67        0.53      1.31 o
   8  -8   4        0.13       -0.11      1.88 o
   9  -8   4        7.73        8.42      2.15 o
  10  -8   4        0.10       -2.61      2.61 o
  -8  -7   4        0.26        0.90      1.16 o
  -7  -7   4        0.49       -0.49      1.01 o
  -6  -7   4       12.86       12.76      1.83 o
  -5  -7   4        8.79        9.75      2.17 o
  -4  -7   4       63.89       62.24      2.30 o
  -3  -7   4       19.95       19.45      1.25 o
  -2  -7   4       48.65       47.01      1.49 o
  -1  -7   4       97.84       97.17      2.26 o
   0  -7   4       18.48       15.91      0.80 o
   1  -7   4       66.09       62.59      1.65 o
   2  -7   4      320.58      292.39      5.99 o
   3  -7   4      102.79       95.92      2.50 o
   4  -7   4       37.83       40.11      1.53 o
   5  -7   4       58.72       58.12      2.79 o
   6  -7   4       16.53       12.22      1.17 o
   7  -7   4        0.01       -0.47      0.86 o
   8  -7   4       23.85       28.25      3.33 o
   9  -7   4        1.68        5.05      2.66 o
  10  -7   4        3.23        2.96      3.13 o
  -9  -6   4        0.09        0.77      3.00 o
  -8  -6   4        4.14        4.42      1.26 o
  -7  -6   4       13.67       12.84      2.75 o
  -6  -6   4        4.53        4.81      1.11 o
  -5  -6   4       20.74       19.39      1.28 o
  -4  -6   4        0.06       -0.47      0.47 o
  -3  -6   4      314.09      306.42      5.72 o
  -2  -6   4       42.64       43.48      1.29 o
  -1  -6   4      121.27      111.39      2.43 o
   0  -6   4      247.77      235.36      4.51 o
   1  -6   4      119.45       97.20      2.36 o
   2  -6   4        8.48        4.10      0.64 o
   3  -6   4       38.11       35.15      1.32 o
   4  -6   4      286.72      270.99      5.64 o
   5  -6   4       29.59       22.18      1.32 o
   6  -6   4        1.10       -0.82      0.82 o
   7  -6   4        0.35       -0.87      0.87 o
   8  -6   4        6.34        4.96      1.23 o
   9  -6   4        0.72        2.26      1.63 o
  10  -6   4        8.56       11.67      3.58 o
  -9  -5   4        0.55        0.00      1.27 o
  -8  -5   4        9.32        7.11      1.51 o
  -7  -5   4       20.53       19.60      1.60 o
  -6  -5   4        0.38       -0.46      0.67 o
  -5  -5   4        6.62        5.66      0.79 o
  -4  -5   4        0.75       -0.47      0.47 o
  -3  -5   4      224.85      235.21      4.41 o
  -2  -5   4      452.17      417.92      6.93 o
  -1  -5   4      485.15      465.59      8.12 o
   0  -5   4      157.91      161.05      3.12 o
   1  -5   4      485.25      452.42      8.69 o
   2  -5   4        1.28       -0.07      0.47 o
   3  -5   4       89.95       82.05      2.17 o
   4  -5   4       24.80       24.18      0.97 o
   5  -5   4      149.82      145.91      3.39 o
   6  -5   4      273.11      264.01      6.54 o
   7  -5   4       68.88       58.90      3.46 o
   8  -5   4        4.44        3.39      1.71 o
   9  -5   4        0.27        0.22      1.47 o
  10  -5   4        0.00        0.35      1.61 o
 -10  -4   4        0.42       -1.22      2.46 o
  -9  -4   4        3.93        3.46      1.50 o
  -8  -4   4       28.97       27.77      1.89 o
  -7  -4   4       28.87       22.04      1.39 o
  -6  -4   4        0.47       -0.06      1.02 o
  -5  -4   4        4.31        3.95      0.55 o
  -4  -4   4       52.70       55.42      1.46 o
  -3  -4   4       83.11       80.03      1.83 o
  -2  -4   4      349.03      302.05      5.41 o
  -1  -4   4       44.46       47.97      1.21 o
   0  -4   4      145.89      127.00      2.32 o
   1  -4   4      155.64      141.47      3.04 o
   2  -4   4       40.58       47.96      1.26 o
   3  -4   4        5.63        9.22      0.61 o
   4  -4   4      144.80      144.67      3.57 o
   5  -4   4      102.61      101.34      2.50 o
   6  -4   4       27.31       29.70      2.02 o
   7  -4   4       39.82       35.57      2.44 o
   8  -4   4        1.56        4.69      1.48 o
   9  -4   4        2.88        1.99      1.46 o
  10  -4   4        0.38        0.05      1.56 o
 -10  -3   4        3.68        3.42      1.50 o
  -9  -3   4       31.52       29.34      2.12 o
  -8  -3   4        0.65        0.61      0.81 o
  -7  -3   4       33.64       34.79      1.93 o
  -6  -3   4        0.09       -0.62      0.62 o
  -5  -3   4       10.87        8.47      0.56 o
  -4  -3   4       64.06       68.44      1.65 o
  -3  -3   4      479.15      444.77      9.51 o
  -2  -3   4     1661.26     1741.87     28.98 o
  -1  -3   4      402.34      434.59      6.96 o
   0  -3   4      462.87      438.85      7.56 o
   1  -3   4      162.84      150.83      2.63 o
   2  -3   4      766.43      742.12     11.62 o
   3  -3   4       45.96       49.74      1.24 o
   4  -3   4        3.47        2.72      0.42 o
   5  -3   4        0.38       -0.26      0.35 o
   6  -3   4        3.94       -0.12      0.69 o
   7  -3   4        3.08        1.64      1.16 o
   8  -3   4       17.11       21.22      2.29 o
   9  -3   4        5.69        4.96      1.62 o
  10  -3   4        9.83       12.33      2.07 o
 -11  -2   4        1.16       -0.14      2.87 o
 -10  -2   4       21.77       21.40      2.82 o
  -9  -2   4        0.15       -0.30      0.92 o
  -8  -2   4       41.94       46.67      1.84 o
  -7  -2   4       15.55       16.03      1.03 o
  -6  -2   4      188.39      194.92      3.59 o
  -5  -2   4      102.83       94.58      2.28 o
  -4  -2   4      276.44      291.56      5.38 o
  -3  -2   4      383.06      359.67      5.97 o
  -2  -2   4     1065.99     1160.39     20.41 o
  -1  -2   4      578.68      561.21      8.83 o
   0  -2   4     1123.17     1113.04     17.19 o
   1  -2   4      167.80      167.94      2.83 o
   2  -2   4        0.53        0.68      0.29 o
   3  -2   4        2.26        4.41      0.34 o
   4  -2   4       33.17       38.53      1.10 o
   5  -2   4        5.50        6.37      0.81 o
   6  -2   4        8.69        8.39      1.01 o
   7  -2   4        8.36       11.18      2.99 o
   8  -2   4       28.98       33.97      4.19 o
   9  -2   4        0.07        0.44      1.49 o
  10  -2   4       11.05       11.28      2.96 o
 -11  -1   4        2.96       -0.92      2.91 o
 -10  -1   4        4.08        2.38      2.38 o
  -9  -1   4       18.59       19.48      1.79 o
  -8  -1   4      208.13      245.00      8.65 o
  -7  -1   4       71.82       83.48      2.14 o
  -6  -1   4      978.83     1073.50     20.65 o
  -5  -1   4      296.21      315.72      6.61 o
  -4  -1   4       59.09       67.65      1.58 o
  -3  -1   4      310.78      321.67      5.55 o
  -2  -1   4      175.23      172.28      3.19 o
  -1  -1   4      707.82      688.62     10.72 o
   0  -1   4       35.34       39.93      0.78 o
   1  -1   4     1109.59     1113.86     17.10 o
   2  -1   4      187.85      191.06      3.71 o
   3  -1   4       50.37       38.62      1.02 o
   4  -1   4       41.41       40.23      1.46 o
   5  -1   4       23.09       20.68      1.15 o
   6  -1   4        4.79        3.87      1.16 o
   7  -1   4        9.14        5.27      1.16 o
   8  -1   4        8.34        6.76      1.36 o
   9  -1   4        7.86        7.27      1.57 o
 -11   0   4        0.26       -0.64      2.55 o
 -10   0   4        0.11        0.04      1.49 o
  -9   0   4       20.26       27.10      2.00 o
  -8   0   4        2.42        4.23      0.98 o
  -7   0   4        0.97        1.52      0.61 o
  -6   0   4        6.40        6.56      0.52 o
  -5   0   4       76.64       82.61      1.61 o
  -4   0   4     1040.32     1066.18     15.86 o
  -3   0   4        0.89        1.60      0.27 o
  -2   0   4      525.62      523.45      7.41 o
  -1   0   4      145.86      149.21      2.35 o
   0   0   4      168.28      153.10      2.70 o
   1   0   4       53.37       53.86      1.16 o
   2   0   4      129.38      121.49      2.65 o
   3   0   4        1.73        2.29      0.28 o
   4   0   4       18.91       14.41      0.92 o
   5   0   4       21.46       21.00      1.16 o
   6   0   4       13.28        9.72      0.90 o
   7   0   4        0.70       -0.41      0.64 o
   8   0   4        4.09        2.98      1.13 o
   9   0   4        0.51       -1.14      1.14 o
 -11   1   4        5.43        6.61      2.04 o
 -10   1   4        9.29       14.59      5.07 o
  -9   1   4        5.98        6.33      1.37 o
  -8   1   4        0.07        0.19      0.79 o
  -7   1   4       36.00       39.69      1.61 o
  -6   1   4        0.04       -0.29      0.44 o
  -5   1   4       99.10       85.44      1.90 o
  -4   1   4      160.48      165.43      3.10 o
  -3   1   4      700.04      697.90     10.44 o
  -2   1   4      627.17      602.35      8.99 o
  -1   1   4      160.86      178.48      2.79 o
   0   1   4       27.89       30.34      1.24 o
   1   1   4     1188.64     1189.67     47.71 o
   4   1   4        5.32        6.68      0.42 o
   5   1   4       10.71       11.20      0.97 o
   6   1   4       23.16       23.54      1.25 o
   7   1   4       13.43       10.34      1.02 o
   8   1   4        2.89        2.24      1.08 o
   9   1   4        0.60        2.09      1.33 o
 -11   2   4       27.07       29.45      3.04 o
 -10   2   4        2.62        2.39      1.68 o
  -9   2   4        7.91        6.45      1.29 o
  -8   2   4       85.80       98.48      3.16 o
  -7   2   4       23.49       19.74      1.44 o
  -6   2   4       23.73       23.98      1.08 o
  -5   2   4       72.25       60.97      1.49 o
  -4   2   4       60.54       51.95      1.23 o
  -3   2   4      305.82      317.16      4.28 o
  -2   2   4      388.13      391.31      6.39 o
  -1   2   4      130.87      130.00      2.15 o
   0   2   4     1335.72     1462.27     27.79 o
   1   2   4        1.63        1.52      1.04 o
   2   2   4      106.05      105.25      6.26 o
   3   2   4       23.25       23.69      2.65 o
   4   2   4      173.11      186.62     10.15 o
   5   2   4       41.75       43.76      2.70 o
   6   2   4        1.30        0.26      0.61 o
   7   2   4        0.15       -0.60      0.60 o
   8   2   4        3.57        3.31      1.12 o
 -11   3   4        0.50        3.23      2.81 o
 -10   3   4       22.53       28.51      4.75 o
  -9   3   4        3.69        4.09      1.26 o
  -8   3   4       55.88       60.26      2.77 o
  -7   3   4        0.00       -0.55      0.55 o
  -6   3   4       86.44       84.90      2.18 o
  -5   3   4       89.85       85.61      1.97 o
  -4   3   4      172.31      187.96      3.42 o
  -3   3   4       40.73       46.14      1.08 o
  -2   3   4      198.70      201.34      3.06 o
  -1   3   4      142.41      131.86      2.37 o
   0   3   4      207.77      214.84      4.39 o
   1   3   4       50.23       50.30      2.84 o
   2   3   4       88.86       85.35      4.12 o
   3   3   4        0.80       -0.40      1.48 o
   4   3   4       52.97       60.92      5.05 o
   5   3   4       13.77       12.79      1.73 o
   6   3   4        0.32        1.14      0.53 o
   7   3   4        3.84        4.53      0.76 o
   8   3   4        0.35       -0.20      1.01 o
 -11   4   4        7.32        7.65      2.11 o
 -10   4   4        9.06       12.99      2.31 o
  -9   4   4       71.93       76.91      4.78 o
  -8   4   4      157.20      148.39      4.87 o
  -7   4   4        8.11        6.96      0.92 o
  -6   4   4       97.66       89.06      2.30 o
  -5   4   4        0.87        1.81      0.45 o
  -4   4   4      360.75      360.83      6.65 o
  -3   4   4        2.20        0.86      0.23 o
  -2   4   4       70.46       59.33      1.25 o
  -1   4   4       26.69       26.04      0.69 o
   0   4   4        1.15        0.35      0.25 o
   1   4   4       22.96       18.92      4.52 o
   2   4   4       18.54       15.45      5.43 o
   3   4   4       28.71       28.35      3.69 o
   4   4   4        0.14       -0.22      1.21 o
   5   4   4        3.95        3.69      1.46 o
   6   4   4        7.22        6.09      0.66 o
   7   4   4        0.49       -0.56      1.69 o
 -11   5   4        8.26       11.52      2.37 o
 -10   5   4        8.85       10.71      1.71 o
  -9   5   4        1.70        1.17      1.14 o
  -8   5   4       64.63       59.37      2.55 o
  -7   5   4      107.72      102.06      2.91 o
  -6   5   4        3.27        2.70      0.74 o
  -5   5   4       47.07       40.10      1.53 o
  -4   5   4      122.17      114.01      2.38 o
  -3   5   4        1.47        0.76      0.46 o
  -2   5   4       18.31       18.15      0.67 o
  -1   5   4        1.38        1.29      0.47 o
   0   5   4       87.82       93.14      2.01 o
   1   5   4      160.53      165.33      5.02 o
   2   5   4      104.14      115.91      5.45 o
   3   5   4        6.06        6.37      1.66 o
   4   5   4       47.32       51.48      3.48 o
   5   5   4        0.74        2.23      2.12 o
   6   5   4        0.09       -0.48      0.55 o
 -11   6   4       17.18       20.78      3.78 o
 -10   6   4        0.09       -1.39      1.39 o
  -9   6   4        1.71        2.42      1.25 o
  -8   6   4       14.23       11.06      1.37 o
  -7   6   4        1.36       -0.83      0.83 o
  -6   6   4      102.16       99.15      2.83 o
  -5   6   4       83.59       82.85      2.41 o
  -4   6   4       35.06       33.21      1.46 o
  -3   6   4       32.58       30.48      1.20 o
  -2   6   4        4.87        5.13      0.53 o
  -1   6   4        2.35        2.91      0.52 o
   0   6   4        0.53       -0.41      0.48 o
   1   6   4       21.80       21.14      1.10 o
   2   6   4        2.29        0.09      1.33 o
   3   6   4       10.19        8.49      1.93 o
   4   6   4       21.68       18.82      3.55 o
   5   6   4        1.67        1.95      0.71 o
 -10   7   4        5.22        6.13      1.91 o
  -9   7   4        0.06        0.89      1.41 o
  -8   7   4        3.38        1.59      1.25 o
  -7   7   4        9.00        7.36      1.14 o
  -6   7   4       25.66       22.51      1.57 o
  -5   7   4        1.74        1.07      0.73 o
  -4   7   4       25.85       24.14      1.27 o
  -3   7   4        0.02       -0.60      0.83 o
  -2   7   4        7.88        8.02      0.66 o
  -1   7   4        1.79        3.43      0.63 o
   0   7   4        0.09       -0.30      0.46 o
   1   7   4        1.21        1.05      0.48 o
   2   7   4       12.10       13.68      1.08 o
   3   7   4        0.04        1.94      2.31 o
   4   7   4        0.18        0.64      0.54 o
 -10   8   4        1.92        2.64      3.26 o
  -9   8   4        0.91        2.21      1.52 o
  -8   8   4       15.30       16.85      3.03 o
  -7   8   4        0.22       -0.91      0.91 o
  -6   8   4       15.82       17.01      1.46 o
  -5   8   4       10.02       10.19      1.02 o
  -4   8   4        0.03       -0.18      0.66 o
  -3   8   4        5.24        4.77      0.77 o
  -2   8   4        0.08       -0.62      0.65 o
  -1   8   4        0.51        0.05      0.81 o
   0   8   4       26.70       28.23      1.27 o
   1   8   4        1.59        1.88      1.05 o
   2   8   4       14.63       17.06      1.84 o
   3   8   4       12.93       13.73      1.02 o
  -9   9   4        6.71        4.83      1.83 o
  -8   9   4        1.48        0.58      1.41 o
  -7   9   4        3.91        3.54      1.48 o
  -6   9   4        0.13       -0.77      0.85 o
  -5   9   4        1.18        3.37      0.89 o
  -4   9   4       32.93       33.39      1.63 o
  -3   9   4        7.28        6.38      0.90 o
  -2   9   4       10.74        9.94      1.13 o
  -1   9   4        1.34        0.57      0.71 o
   0   9   4        4.88        6.13      0.95 o
   1   9   4       12.24       13.59      1.33 o
   2   9   4        3.49        6.55      0.99 o
  -8  10   4        1.55        1.62      1.58 o
  -7  10   4        3.30        2.17      1.46 o
  -6  10   4        5.81        6.70      1.74 o
  -5  10   4        0.00        0.88      0.92 o
  -4  10   4        5.61        6.20      1.02 o
  -3  10   4        0.01       -0.31      0.87 o
  -2  10   4        0.11       -0.84      0.84 o
  -1  10   4        0.09        0.31      0.86 o
   0  10   4        0.07        0.71      1.09 o
  -5  11   4        2.45        3.52      2.01 o
  -4  11   4        2.37        1.43      1.95 o
   0 -13   5        0.19       -0.05      1.68 o
   1 -13   5       11.27       11.55      2.51 o
   2 -13   5       11.80       10.29      2.16 o
   3 -13   5        1.23        1.08      1.44 o
   4 -13   5        1.47        4.11      1.53 o
   5 -13   5        1.06        0.71      1.46 o
  -2 -12   5        1.61        1.87      1.28 o
  -1 -12   5        0.22       -1.15      1.15 o
   0 -12   5        0.54        0.14      1.61 o
   1 -12   5        8.32        6.20      1.56 o
   2 -12   5        0.43        0.45      1.17 o
   3 -12   5        9.35       11.42      1.69 o
   4 -12   5        6.47        7.45      2.04 o
   5 -12   5        0.05        0.18      1.26 o
   6 -12   5        0.16        1.22      1.35 o
  -4 -11   5        3.03        6.40      1.42 o
  -3 -11   5        6.74        6.86      1.46 o
  -2 -11   5        0.60       -0.11      1.03 o
  -1 -11   5        6.28        8.49      1.45 o
   0 -11   5       10.47       11.37      1.31 o
   1 -11   5       22.39       25.04      2.41 o
   2 -11   5       14.02       14.46      1.64 o
   3 -11   5        2.78        3.14      1.23 o
   4 -11   5       12.21       12.71      2.04 o
   5 -11   5        2.53        3.33      1.60 o
   6 -11   5        0.14       -1.00      1.22 o
   7 -11   5        0.45       -0.25      1.70 o
   8 -11   5        0.34        1.03      3.29 o
  -5 -10   5        8.15       10.42      1.64 o
  -4 -10   5        3.54        3.49      1.58 o
  -3 -10   5        0.01        0.93      1.07 o
  -2 -10   5       22.88       22.46      1.56 o
  -1 -10   5        1.92        2.95      0.96 o
   0 -10   5       17.62       21.17      1.48 o
   1 -10   5        2.39        1.66      0.97 o
   2 -10   5       16.16       16.93      1.34 o
   3 -10   5        0.28       -0.90      0.90 o
   4 -10   5        4.25        5.60      1.26 o
   5 -10   5        0.98        1.96      1.15 o
   6 -10   5        3.26        4.39      1.33 o
   7 -10   5        5.36        8.65      2.10 o
   8 -10   5        0.15       -0.77      3.17 o
  -6  -9   5        0.26        0.59      1.11 o
  -5  -9   5        1.48       -0.21      1.11 o
  -4  -9   5        0.45        0.37      0.97 o
  -3  -9   5       68.79       73.97      2.74 o
  -2  -9   5        2.67        1.63      0.84 o
  -1  -9   5       15.42       11.49      1.15 o
   0  -9   5        9.51        8.88      1.00 o
   1  -9   5       23.54       25.59      2.07 o
   2  -9   5        0.57       -0.35      0.64 o
   3  -9   5       40.65       40.01      2.15 o
   4  -9   5       12.59        9.22      1.28 o
   5  -9   5        3.80        3.76      1.15 o
   6  -9   5        0.03        1.08      1.05 o
   7  -9   5       10.50       15.00      2.25 o
   8  -9   5       13.02       13.87      4.60 o
   9  -9   5        0.48        0.76      1.89 o
  -7  -8   5        2.50        3.50      1.30 o
  -6  -8   5        8.96        8.05      1.43 o
  -5  -8   5        0.51       -0.30      0.95 o
  -4  -8   5        7.11        8.31      1.08 o
  -3  -8   5       47.12       49.36      2.12 o
  -2  -8   5       25.93       24.26      1.27 o
  -1  -8   5      218.19      216.93      4.88 o
   0  -8   5       60.17       61.09      2.19 o
   1  -8   5      132.35      124.67      3.47 o
   2  -8   5        1.17        1.15      0.67 o
   3  -8   5        4.71        5.24      0.76 o
   4  -8   5        7.93        8.30      1.10 o
   5  -8   5       13.12       10.64      1.16 o
   6  -8   5       15.04       16.96      1.59 o
   7  -8   5        8.21        8.68      1.79 o
   8  -8   5        3.83        2.96      1.78 o
   9  -8   5        0.83        0.77      1.74 o
  -8  -7   5        0.02        2.33      1.25 o
  -7  -7   5       11.31       12.12      1.59 o
  -6  -7   5       13.13       10.49      1.44 o
  -5  -7   5        4.40        2.27      0.84 o
  -4  -7   5       10.71       10.84      1.08 o
  -3  -7   5        4.62        3.14      0.69 o
  -2  -7   5       37.76       34.78      1.83 o
  -1  -7   5      223.19      213.09      4.71 o
   0  -7   5      155.02      145.64      3.38 o
   1  -7   5      120.06      114.77      3.18 o
   2  -7   5        6.93        5.66      0.79 o
   3  -7   5       16.48       13.07      1.02 o
   4  -7   5       33.47       31.43      1.69 o
   5  -7   5        2.42        2.28      1.01 o
   6  -7   5        2.03        2.81      1.03 o
   7  -7   5        0.11        0.23      0.98 o
   8  -7   5        4.84        6.43      1.41 o
   9  -7   5        4.10        6.90      2.88 o
  -9  -6   5       10.11        9.26      2.03 o
  -8  -6   5        0.02       -0.48      1.60 o
  -7  -6   5       10.61       13.28      1.52 o
  -6  -6   5        8.09        7.86      1.06 o
  -5  -6   5      131.68      126.07      3.65 o
  -4  -6   5       23.86       22.09      1.14 o
  -3  -6   5       63.16       63.29      1.89 o
  -2  -6   5      112.79      110.21      2.61 o
  -1  -6   5        9.46       10.09      0.64 o
   0  -6   5      139.21      127.65      2.96 o
   1  -6   5       31.30       29.10      1.31 o
   2  -6   5       86.78       82.71      2.44 o
   3  -6   5       13.39        9.98      0.94 o
   4  -6   5       35.98       32.75      1.89 o
   5  -6   5        0.46       -0.67      0.67 o
   6  -6   5        2.27        0.20      0.93 o
   7  -6   5        2.88        2.16      1.06 o
   8  -6   5        9.12       12.60      1.68 o
   9  -6   5        0.32        0.41      1.48 o
  10  -6   5       10.08        3.22      3.18 o
  -9  -5   5        0.05       -1.36      1.36 o
  -8  -5   5        2.15        2.56      1.13 o
  -7  -5   5        1.63        0.67      0.85 o
  -6  -5   5        5.24        3.52      0.95 o
  -5  -5   5        0.94        0.08      0.55 o
  -4  -5   5       11.79        8.99      0.67 o
  -3  -5   5      361.76      342.08      5.84 o
  -2  -5   5       28.88       29.06      1.15 o
  -1  -5   5        6.38        8.66      0.59 o
   0  -5   5       64.85       50.55      1.50 o
   1  -5   5      521.22      506.72      8.85 o
   2  -5   5       18.03       18.84      0.81 o
   3  -5   5      235.19      234.68      4.88 o
   4  -5   5        0.47        0.62      0.60 o
   5  -5   5        1.99       -0.46      0.64 o
   6  -5   5        7.20        5.21      1.37 o
   7  -5   5        2.58        2.16      1.04 o
   8  -5   5        3.84        1.89      1.40 o
   9  -5   5        0.73        2.35      1.60 o
  10  -5   5       11.24       12.48      4.10 o
 -10  -4   5       25.42       19.14      2.65 o
  -9  -4   5        1.60        1.77      1.42 o
  -8  -4   5        2.32        2.10      0.90 o
  -7  -4   5       11.97       12.06      1.16 o
  -6  -4   5       34.42       32.76      1.41 o
  -5  -4   5        3.35        1.69      0.75 o
  -4  -4   5       48.20       41.61      1.31 o
  -3  -4   5      165.72      167.95      3.67 o
  -2  -4   5      109.87      113.19      2.38 o
  -1  -4   5       19.51       22.16      0.83 o
   0  -4   5        0.53        1.56      0.69 o
   1  -4   5       51.73       49.04      1.27 o
   2  -4   5      401.78      413.46      7.27 o
   3  -4   5      145.65      139.50      2.83 o
   4  -4   5      143.19      143.42      3.60 o
   5  -4   5        0.12       -0.43      0.77 o
   6  -4   5       14.69       13.46      1.29 o
   7  -4   5       84.05       94.53      4.27 o
   8  -4   5       16.58       15.78      2.10 o
   9  -4   5        1.10        1.30      1.39 o
  10  -4   5        2.17        3.77      2.91 o
 -10  -3   5        2.05        4.86      2.04 o
  -9  -3   5        8.83        9.80      1.34 o
  -8  -3   5       39.88       36.98      1.88 o
  -7  -3   5       32.79       35.47      1.73 o
  -6  -3   5      149.17      140.75      3.38 o
  -5  -3   5       54.51       52.87      1.51 o
  -4  -3   5       26.61       21.19      1.17 o
  -3  -3   5       14.01       17.12      0.74 o
  -2  -3   5       35.31       36.27      1.07 o
  -1  -3   5       56.78       64.58      1.64 o
   0  -3   5       18.32       19.10      0.65 o
   1  -3   5       10.33       18.18      0.64 o
   2  -3   5        0.39        0.14      0.28 o
   3  -3   5       11.28       11.47      0.67 o
   4  -3   5      220.82      221.10      4.50 o
   5  -3   5       11.32       12.55      1.06 o
   6  -3   5       15.79       17.01      1.61 o
   7  -3   5       24.24       22.42      1.94 o
   8  -3   5       29.57       24.96      5.03 o
   9  -3   5        7.61        8.53      1.79 o
 -11  -2   5        0.08        3.22      3.22 o
 -10  -2   5       29.43       29.82      4.54 o
  -9  -2   5       80.10       82.53      3.07 o
  -8  -2   5        0.63        0.62      0.74 o
  -7  -2   5        0.59        0.64      0.71 o
  -6  -2   5       27.43       28.58      1.25 o
  -5  -2   5        1.15        1.10      0.41 o
  -4  -2   5        0.74        0.25      0.30 o
  -3  -2   5      886.72      914.84     15.50 o
  -2  -2   5      449.26      418.48      8.00 o
  -1  -2   5       79.92       74.61      1.61 o
   0  -2   5      165.11      184.74      3.14 o
   1  -2   5      156.79      143.68      2.69 o
   2  -2   5       20.06       21.90      0.71 o
   3  -2   5      735.98      713.39     12.05 o
   4  -2   5       20.60       22.41      1.06 o
   5  -2   5        5.36        4.33      0.99 o
   6  -2   5        0.99        0.35      0.68 o
   7  -2   5        0.23       -0.26      1.22 o
   8  -2   5       12.64       11.12      1.58 o
   9  -2   5        0.02        1.42      1.34 o
 -11  -1   5        3.37        3.46      3.26 o
 -10  -1   5       42.85       45.73     12.12 o
  -9  -1   5        1.23        1.81      2.06 o
  -8  -1   5       31.02       30.93      1.52 o
  -7  -1   5      297.39      300.95      8.14 o
  -6  -1   5       19.00       19.38      1.07 o
  -5  -1   5      111.36       98.13      2.25 o
  -4  -1   5       66.51       58.82      1.52 o
  -3  -1   5      215.87      196.04      3.77 o
  -2  -1   5       37.91       34.92      0.91 o
  -1  -1   5      361.83      386.32      6.19 o
   0  -1   5        0.01        0.45      0.18 o
   1  -1   5      316.88      331.56      5.70 o
   2  -1   5       29.75       26.64      0.83 o
   3  -1   5      124.19      107.28      2.28 o
   4  -1   5       83.99       84.81      2.21 o
   5  -1   5        1.00        0.62      0.66 o
   6  -1   5       11.07       10.66      0.98 o
   7  -1   5       14.50       15.57      1.51 o
   8  -1   5        0.29        1.19      1.35 o
   9  -1   5        3.67        0.95      1.49 o
 -11   0   5        5.18        3.15      1.83 o
 -10   0   5       11.09       11.18      2.15 o
  -9   0   5        6.98        7.18      1.73 o
  -8   0   5       12.51       14.24      1.64 o
  -7   0   5      133.57      144.80      4.83 o
  -6   0   5       69.49       63.00      1.95 o
  -5   0   5      129.25      127.04      2.55 o
  -4   0   5       30.90       25.18      0.81 o
  -3   0   5       44.00       45.42      1.13 o
  -2   0   5      383.59      372.79      5.40 o
  -1   0   5        0.21        0.04      0.19 o
   0   0   5        9.72        3.74      0.47 o
   1   0   5       24.16       26.47      0.84 o
   2   0   5      162.49      162.33      3.55 o
   3   0   5      181.04      176.40      3.87 o
   4   0   5      187.69      190.04      4.22 o
   5   0   5        0.54        0.22      0.60 o
   6   0   5        5.46        4.03      0.70 o
   7   0   5        0.55        0.33      0.81 o
   8   0   5        0.41        1.25      1.32 o
 -11   1   5        2.92        7.01      2.03 o
 -10   1   5        0.05        0.91      1.91 o
  -9   1   5       20.89       29.85      2.69 o
  -8   1   5       12.92       11.27      1.21 o
  -7   1   5        8.07        7.80      0.82 o
  -6   1   5      187.77      182.39      3.82 o
  -5   1   5       24.51       23.04      0.94 o
  -4   1   5       82.02       79.37      1.74 o
  -3   1   5      586.10      556.29      8.44 o
  -2   1   5      156.51      142.46      2.57 o
  -1   1   5        5.06        1.84      0.24 o
   0   1   5       96.77       82.08      1.73 o
   1   1   5       39.76       37.46      1.49 o
   2   1   5       40.07       38.50      1.44 o
   3   1   5      183.77      183.11      7.84 o
   4   1   5      157.02      165.25      3.64 o
   5   1   5       32.31       32.01      1.61 o
   6   1   5        0.02        0.02      0.58 o
   7   1   5        1.06        0.94      0.85 o
   8   1   5        0.21        0.12      0.96 o
 -11   2   5        2.16        0.14      1.73 o
 -10   2   5       13.37       17.68      2.45 o
  -9   2   5       21.68       17.32      1.76 o
  -8   2   5       13.36        9.83      1.33 o
  -7   2   5       66.88       62.83      1.94 o
  -6   2   5       17.88       16.42      0.96 o
  -5   2   5        0.57       -0.38      0.38 o
  -4   2   5       14.25       13.63      0.68 o
  -3   2   5       75.82       75.80      1.52 o
  -2   2   5        2.59        2.09      0.28 o
  -1   2   5       30.84       22.41      0.67 o
   0   2   5        0.21        0.31      0.25 o
   5   2   5       19.39       20.21      1.19 o
   6   2   5       17.21       14.56      2.62 o
   7   2   5        0.03       -0.11      0.66 o
   8   2   5        2.52        1.57      1.52 o
 -11   3   5        3.45        4.27      1.99 o
 -10   3   5       66.51       86.99      6.90 o
  -9   3   5        2.24        0.76      1.13 o
  -8   3   5        7.49        8.42      1.17 o
  -7   3   5       18.49       12.30      1.03 o
  -6   3   5       38.29       34.31      1.47 o
  -5   3   5        3.37        3.73      0.53 o
  -4   3   5       61.20       54.40      1.51 o
  -3   3   5        9.59       13.61      0.64 o
  -2   3   5       33.83       36.99      0.98 o
  -1   3   5       48.14       52.74      1.08 o
   0   3   5       18.88       16.87      0.62 o
   1   3   5      491.57      503.53     19.57 o
   2   3   5       33.40       30.89      2.44 o
   3   3   5      104.71      110.71      7.24 o
   4   3   5      113.51      142.28      8.82 o
   6   3   5        2.81        2.70      0.57 o
   7   3   5        1.12        0.19      0.63 o
 -11   4   5        1.93        1.74      1.99 o
 -10   4   5        5.27        7.47      1.63 o
  -9   4   5       18.66       19.07      2.59 o
  -8   4   5       23.15       19.47      1.69 o
  -7   4   5        6.84        4.81      0.85 o
  -6   4   5       53.19       45.91      1.73 o
  -5   4   5        9.46        7.32      0.75 o
  -4   4   5        1.09       -0.52      0.52 o
  -3   4   5        0.00       -0.42      0.42 o
  -2   4   5       19.13       15.21      0.60 o
  -1   4   5       39.95       41.79      1.17 o
   0   4   5        7.22        4.48      0.47 o
   1   4   5       95.21       99.58      7.23 o
   2   4   5       11.78       14.13      1.88 o
   3   4   5        1.69       -0.65      1.97 o
   4   4   5       53.34       57.68      4.09 o
   5   4   5        1.05        1.21      1.35 o
   6   4   5        4.59        3.81      1.32 o
 -11   5   5        5.59        3.46      2.66 o
 -10   5   5        8.22        4.94      1.85 o
  -9   5   5       17.25       12.25      1.64 o
  -8   5   5        0.65        0.37      0.95 o
  -7   5   5      166.62      155.90      3.96 o
  -6   5   5       57.34       49.14      2.21 o
  -5   5   5        0.06       -0.67      0.68 o
  -4   5   5       64.86       61.88      2.00 o
  -3   5   5      216.20      214.23      4.29 o
  -2   5   5        8.10        8.58      0.59 o
  -1   5   5        5.56        4.43      0.53 o
   0   5   5       46.66       42.63      1.89 o
   1   5   5       14.98       15.38      2.03 o
   2   5   5       26.07       27.56      4.40 o
   3   5   5       22.05       28.60      2.74 o
   4   5   5        2.06        1.56      1.44 o
   5   5   5        0.29        2.13      2.28 o
 -11   6   5       10.58       10.74      3.18 o
 -10   6   5        1.97       -1.46      1.46 o
  -9   6   5        5.63        5.45      1.70 o
  -8   6   5        0.47       -0.19      1.13 o
  -7   6   5        0.04        0.49      0.83 o
  -6   6   5       50.65       52.74      2.25 o
  -5   6   5       12.81       10.29      1.09 o
  -4   6   5        6.58        7.39      1.11 o
  -3   6   5        4.63        3.61      0.72 o
  -2   6   5        6.98        5.04      0.63 o
  -1   6   5        2.75        2.77      0.58 o
   0   6   5        0.83        0.82      0.44 o
   1   6   5       37.29       34.76      1.34 o
   2   6   5        1.68        1.13      2.36 o
   3   6   5       79.80       98.13      7.66 o
   4   6   5        0.10       -2.02      2.02 o
   5   6   5        0.24       -0.81      2.28 o
 -10   7   5        5.39        4.77      1.89 o
  -9   7   5        0.74       -0.36      1.40 o
  -8   7   5        4.43        3.51      1.46 o
  -7   7   5        0.06       -0.06      0.86 o
  -6   7   5       16.30       15.53      1.40 o
  -5   7   5        3.38        3.78      0.79 o
  -4   7   5       38.53       38.40      1.68 o
  -3   7   5        1.49        0.96      0.78 o
  -2   7   5       16.28       16.77      1.07 o
  -1   7   5        9.19        8.75      0.80 o
   0   7   5       13.28       13.69      1.09 o
   1   7   5        6.35        5.22      0.71 o
   2   7   5        0.65        0.89      0.47 o
   3   7   5       11.02       12.38      3.40 o
  -9   8   5        0.52       -0.08      1.51 o
  -8   8   5        0.00       -0.75      1.31 o
  -7   8   5        0.05       -0.92      0.92 o
  -6   8   5        0.80        0.07      0.86 o
  -5   8   5        7.24        7.00      0.96 o
  -4   8   5        1.59       -0.42      0.74 o
  -3   8   5       55.08       59.30      2.04 o
  -2   8   5        5.96        7.62      1.01 o
  -1   8   5        0.01        0.22      0.77 o
   0   8   5        2.36        2.96      0.90 o
   1   8   5        2.81        2.36      1.35 o
   2   8   5        1.14        1.61      0.57 o
  -8   9   5        0.88        1.39      1.54 o
  -7   9   5        6.14        4.43      1.57 o
  -6   9   5        2.00        1.70      1.04 o
  -5   9   5       10.25        8.70      1.11 o
  -4   9   5       31.99       34.63      1.69 o
  -3   9   5        0.63        0.32      0.88 o
  -2   9   5        4.73        4.67      0.99 o
  -1   9   5       11.85       12.58      1.19 o
   0   9   5        5.41        7.76      1.08 o
   1   9   5        0.38        0.72      1.48 o
  -7  10   5        0.94        5.41      2.45 o
  -6  10   5        5.85        5.48      1.46 o
  -5  10   5       17.66       22.17      1.75 o
  -4  10   5        1.91        0.71      1.08 o
  -3  10   5        0.22        0.16      1.04 o
  -2  10   5        0.89        0.31      0.97 o
   0 -13   6        7.18        8.26      2.30 o
   1 -13   6        1.75        3.22      1.85 o
   2 -13   6        3.16        1.42      1.62 o
   3 -13   6        0.03       -0.49      1.28 o
   4 -13   6        0.09       -0.46      1.33 o
  -2 -12   6        2.61        3.75      1.73 o
  -1 -12   6        2.02        0.65      3.04 o
   0 -12   6        0.74        2.71      1.37 o
   1 -12   6        3.47        4.61      1.45 o
   2 -12   6        0.46        0.13      1.25 o
   3 -12   6        7.38        8.11      2.04 o
   4 -12   6        0.63        0.63      1.54 o
   5 -12   6        5.66        3.59      2.84 o
   6 -12   6        1.58        0.59      2.46 o
  -4 -11   6        0.48       -1.18      1.18 o
  -3 -11   6        0.93        2.03      1.24 o
  -2 -11   6        2.65        4.49      1.34 o
  -1 -11   6        0.00        1.34      1.23 o
   0 -11   6        0.01       -0.95      0.95 o
   1 -11   6        5.72        5.13      1.56 o
   2 -11   6        3.54        4.26      2.00 o
   3 -11   6        5.98        5.34      2.95 o
   4 -11   6       19.56       25.46      2.06 o
   5 -11   6        2.64        2.84      1.34 o
   6 -11   6        0.43       -0.03      1.51 o
   7 -11   6        0.75        0.53      1.74 o
  -5 -10   6        1.78        4.52      1.40 o
  -4 -10   6        2.30        2.58      1.24 o
  -3 -10   6        0.01       -0.84      1.67 o
  -2 -10   6        1.70        1.31      0.89 o
  -1 -10   6        0.27       -0.39      0.81 o
   0 -10   6        0.02       -0.82      0.83 o
   1 -10   6        0.28       -0.81      0.81 o
   2 -10   6       14.56       12.02      1.45 o
   3 -10   6        2.21        0.78      1.01 o
   4 -10   6       26.50       31.82      2.27 o
   5 -10   6       30.44       27.62      2.10 o
   6 -10   6       18.11       22.41      2.54 o
   7 -10   6        4.87        2.73      1.81 o
   8 -10   6        0.27       -1.61      1.64 o
  -6  -9   6        0.01        1.24      1.25 o
  -5  -9   6        2.96        3.06      1.28 o
  -4  -9   6        1.16        1.40      0.96 o
  -3  -9   6        0.66        0.83      0.83 o
  -2  -9   6        0.88       -0.58      0.82 o
  -1  -9   6       84.49       88.84      3.41 o
   0  -9   6        6.62        5.47      0.92 o
   1  -9   6        0.60        1.57      0.74 o
   2  -9   6        0.00       -0.75      0.75 o
   3  -9   6        7.52        6.43      1.19 o
   4  -9   6        6.62        3.28      1.05 o
   5  -9   6       41.42       52.01      3.58 o
   6  -9   6        8.75        8.69      2.73 o
   7  -9   6        1.69        3.62      1.73 o
   8  -9   6        8.07       14.87      2.42 o
  -7  -8   6        3.44        3.11      1.31 o
  -6  -8   6        5.63        5.28      1.55 o
  -5  -8   6       19.74       17.15      1.44 o
  -4  -8   6        2.20        0.94      0.85 o
  -3  -8   6        1.23        0.91      0.87 o
  -2  -8   6        9.77       11.46      1.34 o
  -1  -8   6        0.20       -0.29      0.61 o
   0  -8   6       47.82       46.60      1.90 o
   1  -8   6        1.09        2.23      0.71 o
   2  -8   6        0.92        0.30      0.64 o
   3  -8   6       13.76       15.02      1.34 o
   4  -8   6       89.10       90.24      4.32 o
   5  -8   6       37.82       39.73      1.96 o
   6  -8   6        2.16        2.08      1.97 o
   7  -8   6        7.12        7.23      1.88 o
   8  -8   6        0.10       -0.12      1.64 o
   9  -8   6        3.89        2.33      1.96 o
  -8  -7   6        0.40        1.64      1.28 o
  -7  -7   6        2.82        4.47      1.32 o
  -6  -7   6        7.94        8.49      1.17 o
  -5  -7   6       10.21       11.83      1.19 o
  -4  -7   6        2.93        2.47      0.84 o
  -3  -7   6        5.19        4.25      0.82 o
  -2  -7   6       41.40       39.25      1.54 o
  -1  -7   6       30.96       27.88      1.45 o
   0  -7   6      386.33      363.25      8.23 o
   1  -7   6      173.01      162.06      4.16 o
   2  -7   6       19.27       19.18      1.41 o
   3  -7   6       70.49       68.10      2.69 o
   4  -7   6       22.36       27.67      1.70 o
   5  -7   6       41.30       35.72      1.78 o
   6  -7   6       27.10       28.80      1.93 o
   7  -7   6        8.16        7.66      1.38 o
   8  -7   6        0.06       -0.77      1.12 o
   9  -7   6        3.43        4.26      2.99 o
  -9  -6   6        0.02       -1.09      1.93 o
  -8  -6   6        0.08       -0.99      0.99 o
  -7  -6   6        8.29        6.99      1.09 o
  -6  -6   6       24.73       25.22      1.58 o
  -5  -6   6       42.20       45.89      3.44 o
  -4  -6   6       66.88       57.69      2.12 o
  -3  -6   6        0.30       -0.49      0.52 o
  -2  -6   6       49.35       42.41      1.64 o
  -1  -6   6       68.70       68.84      1.98 o
   0  -6   6      116.92      103.80      2.59 o
   1  -6   6      141.63      131.12      3.08 o
   2  -6   6      329.74      322.92      8.84 o
   3  -6   6       52.95       49.79      2.19 o
   4  -6   6       67.83       64.25      2.58 o
   5  -6   6       65.39       63.11      2.69 o
   6  -6   6       22.58       27.77      1.83 o
   7  -6   6        0.04       -0.69      0.99 o
   8  -6   6        3.21        3.12      1.25 o
   9  -6   6        0.93        0.03      1.56 o
  -9  -5   6        0.16       -0.57      1.99 o
  -8  -5   6        9.67       11.56      1.30 o
  -7  -5   6        5.11        4.59      1.03 o
  -6  -5   6       10.08        8.67      1.06 o
  -5  -5   6       13.94       11.04      1.49 o
  -4  -5   6       32.39       26.35      1.88 o
  -3  -5   6       11.67       10.92      0.82 o
  -2  -5   6       27.28       26.47      1.11 o
  -1  -5   6      188.82      176.58      3.84 o
   0  -5   6        2.61        3.31      0.49 o
   1  -5   6      124.58      114.87      2.47 o
   2  -5   6       21.07       16.00      0.81 o
   3  -5   6      285.40      268.44      5.55 o
   4  -5   6       63.83       60.58      4.54 o
   5  -5   6       30.54       29.29      2.33 o
   6  -5   6        6.36        5.98      1.14 o
   7  -5   6        6.49        7.21      1.45 o
   8  -5   6        1.08        2.15      1.42 o
   9  -5   6        0.05        0.84      1.51 o
 -10  -4   6        1.47        4.87      3.42 o
  -9  -4   6        5.85        3.51      2.17 o
  -8  -4   6        0.89        1.68      0.88 o
  -7  -4   6        0.49       -0.67      0.67 o
  -6  -4   6       41.06       41.57      1.67 o
  -5  -4   6       10.08        7.91      0.89 o
  -4  -4   6        2.57        3.22      0.54 o
  -3  -4   6        2.07        2.27      0.51 o
  -2  -4   6       56.77       49.80      1.95 o
  -1  -4   6        7.49        7.90      0.59 o
   0  -4   6       12.78        9.59      0.59 o
   1  -4   6        0.10        0.70      0.38 o
   2  -4   6      240.93      226.45      4.67 o
   3  -4   6      465.96      467.53      9.04 o
   4  -4   6      161.48      161.01      4.74 o
   5  -4   6       33.63       31.53      2.15 o
   6  -4   6        9.67        8.08      1.19 o
   7  -4   6        0.26        1.44      1.28 o
   8  -4   6        2.56        1.75      1.35 o
   9  -4   6        0.29        1.21      1.50 o
 -10  -3   6       41.22       37.22      4.55 o
  -9  -3   6        3.42        3.20      1.36 o
  -8  -3   6        0.15       -0.08      0.77 o
  -7  -3   6       24.66       21.64      1.48 o
  -6  -3   6        2.47        1.88      0.73 o
  -5  -3   6      120.29      120.70      2.96 o
  -4  -3   6      305.20      298.68      5.64 o
  -3  -3   6        0.50       -0.27      0.39 o
  -2  -3   6       48.43       39.86      1.32 o
  -1  -3   6      424.84      409.91      7.23 o
   0  -3   6       47.92       32.89      0.93 o
   1  -3   6        1.61        1.29      0.34 o
   2  -3   6       26.96       24.96      0.88 o
   3  -3   6       13.68       12.99      0.69 o
   4  -3   6      259.04      263.69      6.92 o
   5  -3   6       34.99       38.20      2.79 o
   6  -3   6      120.78      119.69      6.83 o
   7  -3   6       26.32       20.46      1.95 o
   8  -3   6        0.56        0.63      1.22 o
   9  -3   6        4.75        5.68      1.70 o
 -10  -2   6        1.47        1.64      1.86 o
  -9  -2   6       17.92       17.45      1.84 o
  -8  -2   6        0.46       -0.78      0.78 o
  -7  -2   6       47.09       48.02      1.79 o
  -6  -2   6        6.78        7.82      0.80 o
  -5  -2   6      184.79      166.12      3.47 o
  -4  -2   6        4.62        5.50      0.55 o
  -3  -2   6      101.93       92.53      2.24 o
  -2  -2   6       83.22       97.31      2.11 o
  -1  -2   6       66.47       54.43      1.24 o
   0  -2   6       26.31       22.66      0.78 o
   1  -2   6       36.15       26.92      1.09 o
   2  -2   6      200.75      201.25      3.70 o
   3  -2   6       17.69       15.24      0.74 o
   4  -2   6       35.29       38.21      1.40 o
   5  -2   6      103.21      103.93      4.05 o
   6  -2   6       12.30       14.47      2.28 o
   7  -2   6        0.40       -0.82      0.98 o
   8  -2   6        0.11        2.44      1.25 o
   9  -2   6        0.63        0.09      1.89 o
 -11  -1   6        0.43        0.30      1.74 o
 -10  -1   6        5.74        6.14      1.90 o
  -9  -1   6        0.17        0.99      1.43 o
  -8  -1   6       18.28       20.27      2.13 o
  -7  -1   6       12.58       10.62      1.34 o
  -6  -1   6       81.33       76.71      1.90 o
  -5  -1   6        8.80        9.40      0.71 o
  -4  -1   6       98.23       93.63      2.01 o
  -3  -1   6       24.53       24.18      0.85 o
  -2  -1   6      880.66      866.90     13.58 o
  -1  -1   6      567.18      517.22      8.89 o
   0  -1   6        2.80        2.54      0.35 o
   1  -1   6       95.45       85.01      1.92 o
   2  -1   6       14.03       16.81      0.69 o
   3  -1   6      153.12      142.76      2.98 o
   4  -1   6       10.45       10.72      0.83 o
   5  -1   6        6.83        7.25      1.04 o
   6  -1   6        1.30        0.89      0.88 o
   7  -1   6        6.70        7.33      1.30 o
   8  -1   6        6.07        3.99      1.27 o
 -11   0   6        0.15       -0.54      1.68 o
 -10   0   6        1.50        0.82      1.62 o
  -9   0   6        1.80        3.22      2.01 o
  -8   0   6        0.05       -0.82      0.82 o
  -7   0   6        3.00        4.43      0.85 o
  -6   0   6      519.01      488.69      9.01 o
  -5   0   6        4.20        5.31      0.63 o
  -4   0   6      297.82      274.65      4.82 o
  -3   0   6       52.87       44.36      1.19 o
  -2   0   6        2.02        1.65      0.35 o
  -1   0   6       24.61       27.03      0.83 o
   0   0   6       95.50       80.67      1.82 o
   1   0   6       88.36       95.11      2.03 o
   2   0   6       25.49       25.40      0.92 o
   3   0   6      600.17      584.93     12.16 o
   4   0   6        4.03        3.65      0.56 o
   5   0   6        9.46        8.61      0.99 o
   6   0   6        9.05        8.15      1.30 o
   7   0   6        1.90        1.71      0.99 o
   8   0   6        0.87        2.61      1.14 o
 -11   1   6        0.37        1.00      1.74 o
 -10   1   6       43.88       46.85      3.55 o
  -9   1   6        2.00        1.02      1.43 o
  -8   1   6       29.40       26.22      1.66 o
  -7   1   6       14.04        9.76      0.96 o
  -6   1   6      154.46      154.25      3.89 o
  -5   1   6      254.46      248.67      4.51 o
  -4   1   6      283.96      266.32      4.71 o
  -3   1   6       32.90       28.84      0.94 o
  -2   1   6       16.39       15.53      0.82 o
  -1   1   6      624.02      630.50     11.72 o
   0   1   6       91.02       84.78      1.86 o
   1   1   6       37.64       32.85      1.01 o
   2   1   6      189.22      182.52      3.96 o
   3   1   6      110.77      107.02      2.49 o
   4   1   6       90.52       89.37      2.52 o
   5   1   6        1.75        0.61      1.33 o
   6   1   6        0.71       -0.29      0.67 o
   7   1   6        0.96       -0.32      1.44 o
 -11   2   6        0.42       -1.56      1.56 o
 -10   2   6        0.15        0.13      1.63 o
  -9   2   6        1.38        1.64      1.12 o
  -8   2   6        0.29       -0.34      0.82 o
  -7   2   6        3.99        3.77      0.78 o
  -6   2   6        0.01       -0.59      0.59 o
  -5   2   6      119.14      109.70      2.37 o
  -4   2   6       27.81       29.47      1.13 o
  -3   2   6      103.01      105.34      2.27 o
  -2   2   6       12.67       12.32      0.51 o
  -1   2   6       44.64       45.44      1.18 o
   0   2   6       33.18       33.59      1.03 o
   1   2   6      238.57      234.58      5.00 o
   2   2   6        7.24        6.38      0.82 o
   5   2   6        0.14        0.56      0.55 o
   6   2   6       10.30        7.41      0.75 o
   7   2   6        2.46        1.10      0.92 o
 -11   3   6        0.20       -2.42      2.42 o
 -10   3   6        1.57        2.02      1.34 o
  -9   3   6        1.62       -0.54      1.37 o
  -8   3   6        3.29        2.00      0.96 o
  -7   3   6       12.41        8.40      0.95 o
  -6   3   6        5.26        5.15      0.81 o
  -5   3   6       17.30       20.65      1.46 o
  -4   3   6      365.57      363.17      6.76 o
  -3   3   6       61.09       55.63      1.22 o
  -2   3   6       39.26       45.27      1.08 o
  -1   3   6       18.91       17.94      0.69 o
   0   3   6       18.24       15.95      0.71 o
   1   3   6       28.58       23.34      0.93 o
   2   3   6        0.69       -1.38      1.43 o
   3   3   6       89.54       91.75      6.95 o
   4   3   6        9.28        4.73      2.28 o
   5   3   6        3.15        1.19      1.73 o
   6   3   6        2.21        1.64      0.69 o
 -11   4   6        8.78        9.56      2.98 o
 -10   4   6       30.95       27.05      2.78 o
  -9   4   6        9.51        9.25      1.44 o
  -8   4   6        3.55        2.27      1.03 o
  -7   4   6        2.09       -0.01      0.67 o
  -6   4   6        0.15       -0.57      0.57 o
  -5   4   6       55.51       54.18      2.12 o
  -4   4   6      189.54      180.37      4.14 o
  -3   4   6       74.49       79.88      2.18 o
  -2   4   6       13.44       11.49      0.79 o
  -1   4   6        0.18       -0.38      0.38 o
   0   4   6       17.68       18.02      1.33 o
   1   4   6        0.03       -0.47      0.47 o
   2   4   6       55.92       55.21      5.11 o
   3   4   6       97.76       91.07      6.99 o
   4   4   6        5.53        8.37      2.55 o
   5   4   6        1.03        2.92      1.93 o
 -11   5   6        0.19       -0.93      2.29 o
 -10   5   6        4.62        3.69      1.86 o
  -9   5   6       24.49       23.75      3.46 o
  -8   5   6        0.25       -0.58      1.13 o
  -7   5   6        0.00        0.18      0.85 o
  -6   5   6        2.94        0.77      0.84 o
  -5   5   6       35.39       36.06      1.73 o
  -4   5   6       60.51       55.09      2.13 o
  -3   5   6      114.85      115.04      2.87 o
  -2   5   6       30.72       25.60      1.01 o
  -1   5   6       22.85       24.76      1.09 o
   0   5   6        1.82        2.20      0.45 o
   1   5   6       11.61        8.15      1.01 o
   2   5   6       21.06       15.55      2.31 o
   3   5   6        2.63        4.27      1.69 o
   4   5   6        2.94        7.09      2.35 o
 -10   6   6        0.00       -1.54      1.54 o
  -9   6   6        3.99        1.72      1.48 o
  -8   6   6       55.25       56.32      3.09 o
  -7   6   6       14.25       14.56      1.82 o
  -6   6   6        9.47       10.77      1.21 o
  -5   6   6       13.11       14.54      1.24 o
  -4   6   6       54.30       54.75      2.18 o
  -3   6   6       13.98       14.02      0.98 o
  -2   6   6       45.14       46.89      1.70 o
  -1   6   6       48.40       48.04      1.65 o
   0   6   6       19.72       16.60      0.89 o
   1   6   6        7.91        6.91      0.63 o
   2   6   6       33.74       31.65      3.45 o
   3   6   6        2.32        5.37      3.47 o
   4   6   6        0.78        2.72      2.65 o
 -10   7   6        0.01       -0.88      1.62 o
  -9   7   6        7.29        9.28      2.04 o
  -8   7   6        0.70       -0.87      1.28 o
  -7   7   6        0.55       -0.90      0.90 o
  -6   7   6        0.46       -0.30      0.85 o
  -5   7   6        0.51        0.21      0.78 o
  -4   7   6       90.64      102.70      3.68 o
  -3   7   6        1.81        0.55      1.26 o
  -2   7   6        1.05        0.96      0.91 o
  -1   7   6        0.58       -0.52      0.74 o
   0   7   6        1.29        1.82      0.85 o
   1   7   6        0.48        1.03      0.53 o
   2   7   6        0.13        1.26      1.22 o
  -9   8   6        2.98        2.22      3.60 o
  -8   8   6        1.29        2.35      1.54 o
  -7   8   6        0.10       -0.68      1.03 o
  -6   8   6        0.48       -0.65      0.97 o
  -5   8   6        1.78        2.58      1.19 o
  -4   8   6       50.43       61.10      2.17 o
  -3   8   6       18.03       15.90      1.38 o
  -2   8   6        3.57        5.09      1.14 o
  -1   8   6        0.54       -0.08      0.81 o
   0   8   6        3.11        3.49      0.87 o
   1   8   6        1.09        0.79      0.67 o
  -7   9   6        0.36       -1.24      1.24 o
  -6   9   6        0.00       -0.94      0.94 o
  -5   9   6        2.90        3.79      1.08 o
  -4   9   6        0.17        1.61      1.07 o
  -3   9   6       14.85       11.64      1.41 o
  -2   9   6        0.00       -0.78      0.78 o
  -1   9   6        0.68       -0.75      0.75 o
   1 -13   7        1.17        1.22      1.43 o
   2 -13   7        0.03       -1.41      1.41 o
   3 -13   7        0.17       -1.07      1.64 o
  -2 -12   7        0.32       -1.54      1.54 o
  -1 -12   7        3.24        4.01      1.83 o
   0 -12   7        2.83        1.30      1.41 o
   1 -12   7       14.43       20.52      2.71 o
   2 -12   7        5.03        6.07      2.55 o
   3 -12   7        0.70        0.25      1.42 o
   4 -12   7        4.09        2.18      1.76 o
   5 -12   7        3.89        1.00      2.38 o
  -4 -11   7        0.00       -0.32      1.58 o
  -3 -11   7        7.84        8.54      4.41 o
  -2 -11   7       13.95       18.21      1.88 o
  -1 -11   7        0.03       -0.12      1.12 o
   0 -11   7        1.33        3.14      1.46 o
   1 -11   7        2.13       -0.40      1.29 o
   2 -11   7       12.79       15.16      2.15 o
   3 -11   7       12.58       12.07      1.83 o
   4 -11   7        2.40        3.96      1.41 o
   5 -11   7       14.62       17.75      2.45 o
   6 -11   7        0.49       -0.59      1.88 o
   7 -11   7        1.48        0.16      2.70 o
  -5 -10   7        0.93        1.25      1.58 o
  -4 -10   7        0.41       -0.34      1.43 o
  -3 -10   7        0.81        0.77      1.14 o
  -2 -10   7        2.25        1.40      1.12 o
  -1 -10   7       11.35       10.88      1.76 o
   0 -10   7        1.86        2.72      1.29 o
   1 -10   7        0.77       -0.86      0.86 o
   2 -10   7       15.44       17.15      1.91 o
   3 -10   7        0.32       -1.02      1.02 o
   4 -10   7       78.66       93.39      3.83 o
   5 -10   7        2.54        5.39      1.80 o
   6 -10   7        0.51       -0.03      1.60 o
   7 -10   7        0.52        0.76      1.72 o
  -6  -9   7        0.24        2.84      1.63 o
  -5  -9   7       18.08       17.55      1.84 o
  -4  -9   7        0.14        0.78      0.92 o
  -3  -9   7       10.30       10.22      1.40 o
  -2  -9   7        0.13        1.31      0.95 o
  -1  -9   7        2.64        2.24      0.99 o
   0  -9   7        0.39        0.83      0.88 o
   1  -9   7       14.92       15.38      2.62 o
   2  -9   7        0.83        0.21      0.83 o
   3  -9   7        5.32        3.76      1.10 o
   4  -9   7       38.17       45.57      3.93 o
   5  -9   7       22.37       23.72      4.18 o
   6  -9   7        2.52        4.52      1.70 o
   7  -9   7        0.94        0.09      1.91 o
   8  -9   7        0.17       -1.16      1.75 o
  -7  -8   7        0.50       -0.46      1.44 o
  -6  -8   7        0.55        0.71      1.16 o
  -5  -8   7        0.00       -0.59      1.27 o
  -4  -8   7       13.77       14.11      1.51 o
  -3  -8   7       46.96       53.75      2.63 o
  -2  -8   7       31.17       31.35      2.87 o
  -1  -8   7        3.57        4.57      0.88 o
   0  -8   7       72.11       74.81      2.83 o
   1  -8   7        8.55       11.77      1.26 o
   2  -8   7        2.08        1.17      0.83 o
   3  -8   7       18.15       20.19      2.60 o
   4  -8   7        2.69        0.69      1.18 o
   5  -8   7       78.43       76.01      3.29 o
   6  -8   7        4.05        3.01      1.79 o
   7  -8   7        3.63        7.10      1.89 o
   8  -8   7        0.02        1.59      2.06 o
  -8  -7   7        5.49        7.89      1.97 o
  -7  -7   7        0.11       -0.60      1.27 o
  -6  -7   7        6.36        5.60      1.10 o
  -5  -7   7        3.24        3.17      0.98 o
  -4  -7   7       19.17       21.34      1.43 o
  -3  -7   7       71.06       76.55      2.62 o
  -2  -7   7      187.73      181.28      4.69 o
  -1  -7   7      150.58      148.62      4.01 o
   0  -7   7        7.80        8.11      1.05 o
   1  -7   7       35.20       37.78      1.70 o
   2  -7   7        2.49        1.53      0.79 o
   3  -7   7        5.00        5.81      1.02 o
   4  -7   7       67.24       69.05      3.98 o
   5  -7   7        7.93        8.17      1.69 o
   6  -7   7        2.02        1.35      1.02 o
   7  -7   7        0.10        0.55      1.09 o
   8  -7   7        0.01       -1.38      1.38 o
  -9  -6   7        0.08       -1.91      1.91 o
  -8  -6   7        5.14        3.26      1.75 o
  -7  -6   7        0.17       -0.80      0.80 o
  -6  -6   7        2.83        0.26      0.81 o
  -5  -6   7        3.78        0.42      0.76 o
  -4  -6   7        9.29        5.47      0.93 o
  -3  -6   7      187.26      190.00      4.84 o
  -2  -6   7       24.17       21.94      1.19 o
  -1  -6   7      401.72      391.14      7.86 o
   0  -6   7      125.77      123.07      3.03 o
   1  -6   7       48.62       43.44      1.58 o
   2  -6   7       56.30       49.13      1.87 o
   3  -6   7       26.46       25.91      1.61 o
   4  -6   7      165.09      166.72      6.32 o
   5  -6   7        0.69        0.54      1.19 o
   6  -6   7        0.66        0.82      0.95 o
   7  -6   7        2.25        2.68      1.12 o
   8  -6   7        0.56        0.79      1.17 o
  -9  -5   7        9.52       11.67      2.90 o
  -8  -5   7        2.54        3.65      1.21 o
  -7  -5   7        0.59        1.24      0.86 o
  -6  -5   7        2.74        2.58      1.01 o
  -5  -5   7       91.60       85.73      2.80 o
  -4  -5   7        0.01       -0.65      0.65 o
  -3  -5   7       90.60       87.91      2.42 o
  -2  -5   7      124.97      110.87      2.77 o
  -1  -5   7       68.77       65.53      2.48 o
   0  -5   7        1.09        0.62      0.45 o
   1  -5   7       29.49       27.32      1.07 o
   2  -5   7       12.13       10.52      0.83 o
   3  -5   7        7.07        8.35      0.99 o
   4  -5   7       80.90       76.89      3.61 o
   5  -5   7       48.45       46.70      2.82 o
   6  -5   7       13.27       15.48      1.81 o
   7  -5   7        2.53        4.24      1.13 o
   8  -5   7        0.07       -0.54      2.94 o
 -10  -4   7        4.19        1.33      2.84 o
  -9  -4   7       15.54       20.24      4.12 o
  -8  -4   7       14.64       14.25      1.55 o
  -7  -4   7        1.86        1.78      0.91 o
  -6  -4   7        9.42        9.14      1.10 o
  -5  -4   7        3.36        3.19      0.64 o
  -4  -4   7        1.92        0.33      0.52 o
  -3  -4   7        9.25        8.87      0.79 o
  -2  -4   7      291.67      265.22      5.48 o
  -1  -4   7       49.92       45.70      1.50 o
   0  -4   7      340.12      319.03      5.83 o
   1  -4   7      228.06      225.43      5.38 o
   2  -4   7        7.32        5.69      0.62 o
   3  -4   7        0.73       -0.37      0.37 o
   4  -4   7       27.31       27.92      2.15 o
   5  -4   7       95.05       94.93      4.04 o
   6  -4   7        3.05        1.49      1.20 o
   7  -4   7        0.04        0.31      1.30 o
   8  -4   7        1.10       -0.22      2.42 o
 -10  -3   7        0.00        2.02      1.46 o
  -9  -3   7        0.33       -0.59      1.22 o
  -8  -3   7        0.04        1.62      1.26 o
  -7  -3   7       27.10       29.15      1.67 o
  -6  -3   7       45.19       42.94      1.62 o
  -5  -3   7        0.03        0.07      0.48 o
  -4  -3   7      120.44      113.54      2.60 o
  -3  -3   7       67.68       56.32      1.76 o
  -2  -3   7      213.73      208.27      4.03 o
  -1  -3   7        3.06        2.57      0.45 o
   0  -3   7       27.69       25.33      1.04 o
   1  -3   7        0.12       -0.32      0.32 o
   2  -3   7       35.46       35.38      1.11 o
   3  -3   7       18.61       15.42      1.01 o
   4  -3   7      137.10      140.79      3.62 o
   5  -3   7        2.28        0.92      1.02 o
   6  -3   7        6.75        5.76      1.99 o
   7  -3   7        5.53        3.25      1.32 o
   8  -3   7        3.93        1.63      1.37 o
 -10  -2   7        0.39        2.02      2.09 o
  -9  -2   7        4.85        4.23      1.44 o
  -8  -2   7       21.91       22.52      1.62 o
  -7  -2   7        3.67        5.60      1.13 o
  -6  -2   7       16.38       12.46      1.08 o
  -5  -2   7      125.38      118.77      2.74 o
  -4  -2   7       72.77       66.29      1.82 o
  -3  -2   7      459.09      427.27      7.64 o
  -2  -2   7        0.28        0.74      0.38 o
  -1  -2   7       18.49       20.21      0.81 o
   0  -2   7        0.77        0.66      0.33 o
   1  -2   7       27.09       23.38      0.82 o
   2  -2   7        2.46        2.87      0.46 o
   3  -2   7       73.42       70.72      2.07 o
   4  -2   7       30.30       28.60      1.27 o
   5  -2   7       26.38       28.54      3.99 o
   6  -2   7        7.58        6.75      1.89 o
   7  -2   7       34.89       43.43      5.42 o
   8  -2   7        3.53        3.59      1.35 o
 -11  -1   7        1.21       -2.95      2.95 o
 -10  -1   7        0.28       -0.96      1.63 o
  -9  -1   7        4.33        2.42      1.63 o
  -8  -1   7       42.36       45.35      2.53 o
  -7  -1   7       31.05       30.28      1.49 o
  -6  -1   7      265.58      278.68      5.52 o
  -5  -1   7       44.11       38.40      1.27 o
  -4  -1   7        0.61       -0.40      0.40 o
  -3  -1   7      290.10      275.29      4.84 o
  -2  -1   7      103.60      101.48      2.03 o
  -1  -1   7      573.78      579.44     10.94 o
   0  -1   7       15.70       18.42      0.69 o
   1  -1   7      105.12      104.77      2.35 o
   2  -1   7       28.44       24.66      0.95 o
   3  -1   7        0.09        0.13      0.51 o
   4  -1   7        4.99        4.07      0.70 o
   5  -1   7       10.73       11.07      0.98 o
   6  -1   7        0.38       -0.49      1.31 o
   7  -1   7        0.55        0.99      1.06 o
   8  -1   7        0.39       -0.50      1.09 o
 -11   0   7        1.44        0.06      1.81 o
 -10   0   7        0.95        1.62      2.70 o
  -9   0   7       26.08       25.07      2.09 o
  -8   0   7        7.20        7.49      1.22 o
  -7   0   7        0.09       -0.29      0.95 o
  -6   0   7       36.59       37.93      1.58 o
  -5   0   7      169.93      160.08      3.45 o
  -4   0   7       41.43       40.64      1.26 o
  -3   0   7       41.40       41.59      1.32 o
  -2   0   7      331.25      319.87      6.32 o
  -1   0   7       14.02       14.36      0.63 o
   0   0   7      205.01      203.51      4.10 o
   1   0   7      114.34      114.39      2.45 o
   2   0   7       51.21       47.62      1.68 o
   3   0   7        7.08        5.85      0.72 o
   4   0   7       13.93       13.67      0.97 o
   5   0   7        2.90        1.92      0.63 o
   6   0   7        2.08        2.70      1.41 o
   7   0   7        0.44        1.34      1.20 o
 -11   1   7        0.52       -1.66      1.66 o
 -10   1   7        4.95        5.01      1.92 o
  -9   1   7        4.36        3.76      1.36 o
  -8   1   7        3.37        0.73      0.94 o
  -7   1   7       88.28       90.00      3.37 o
  -6   1   7        1.19        1.14      0.66 o
  -5   1   7      242.92      248.75      5.44 o
  -4   1   7      241.75      226.08      4.49 o
  -3   1   7      112.10      113.13      2.32 o
  -2   1   7       54.48       56.86      1.36 o
  -1   1   7        1.45        0.37      0.37 o
   0   1   7       27.06       27.85      0.83 o
   1   1   7        9.21        8.66      0.58 o
   2   1   7       39.77       40.95      1.45 o
   3   1   7       93.20       85.50      2.47 o
   4   1   7       18.09       18.84      1.00 o
   5   1   7        0.05       -0.49      0.49 o
   6   1   7        1.91        1.39      0.81 o
   7   1   7        6.95        3.65      1.05 o
 -11   2   7        4.44        2.74      1.93 o
 -10   2   7        0.76        2.24      1.37 o
  -9   2   7       14.88       13.78      1.55 o
  -8   2   7       26.44       23.27      1.65 o
  -7   2   7       10.18        7.09      0.94 o
  -6   2   7        0.26       -0.71      0.71 o
  -5   2   7        0.10        0.66      0.60 o
  -4   2   7       65.84       61.90      1.73 o
  -3   2   7      349.39      353.99      6.03 o
  -2   2   7        4.81        5.38      0.53 o
  -1   2   7       19.76       22.49      0.82 o
   0   2   7       32.01       30.81      1.21 o
   1   2   7       73.22       73.20      3.25 o
   2   2   7       10.68        7.96      0.60 o
   3   2   7        2.35        1.68      0.68 o
   4   2   7        6.51        5.62      0.65 o
   5   2   7        0.21        0.92      0.75 o
   6   2   7        0.62        0.37      0.73 o
 -11   3   7        0.02        0.53      2.20 o
 -10   3   7        0.03        0.19      1.49 o
  -9   3   7        0.54       -0.07      1.31 o
  -8   3   7       19.05       22.63      1.97 o
  -7   3   7        1.37        0.13      0.78 o
  -6   3   7      136.31      131.17      3.86 o
  -5   3   7      136.49      127.54      3.67 o
  -4   3   7       16.97       15.85      1.13 o
  -3   3   7       20.33       17.95      0.98 o
  -2   3   7       31.91       32.47      1.21 o
  -1   3   7       18.22       20.21      1.04 o
   0   3   7       10.04        9.10      0.67 o
   1   3   7        3.31        2.31      0.44 o
   2   3   7       13.17       10.16      2.68 o
   3   3   7        1.20        0.70      2.02 o
   4   3   7        7.69        7.32      2.54 o
   5   3   7       12.24       14.08      3.09 o
 -10   4   7        2.96        0.82      1.68 o
  -9   4   7        1.63        2.22      1.55 o
  -8   4   7        5.44        3.69      1.32 o
  -7   4   7       26.55       29.61      2.57 o
  -6   4   7       36.77       35.70      2.14 o
  -5   4   7        5.97        6.22      0.97 o
  -4   4   7       93.71       94.29      2.91 o
  -3   4   7        1.48        2.32      0.59 o
  -2   4   7       35.67       37.48      1.29 o
  -1   4   7        0.09       -0.07      0.55 o
   0   4   7        0.30        0.23      0.47 o
   1   4   7       26.01       25.37      1.51 o
   2   4   7       35.44       38.42      4.62 o
   3   4   7        0.00        2.57      2.09 o
   4   4   7        4.08        6.79      2.53 o
 -10   5   7        7.13        6.36      1.83 o
  -9   5   7       32.82       30.69      2.50 o
  -8   5   7        0.01       -0.28      1.14 o
  -7   5   7        2.55        1.80      0.93 o
  -6   5   7        5.52        6.55      1.10 o
  -5   5   7        7.09        7.72      0.99 o
  -4   5   7      117.99      120.83      3.52 o
  -3   5   7       18.80       19.17      1.62 o
  -2   5   7        3.89        4.13      0.71 o
  -1   5   7        0.01       -0.49      0.49 o
   0   5   7        4.12        2.88      1.14 o
   1   5   7       30.95       25.69      1.34 o
   2   5   7        0.28        2.47      2.02 o
   3   5   7        0.15        3.92      2.31 o
 -10   6   7        8.13        6.01      2.02 o
  -9   6   7        2.90        2.15      1.59 o
  -8   6   7       16.17       11.62      1.78 o
  -7   6   7        9.96        8.16      1.30 o
  -6   6   7        2.14        2.21      1.46 o
  -5   6   7        9.20       10.13      1.12 o
  -4   6   7       17.33       19.59      1.32 o
  -3   6   7       88.69       88.82      3.33 o
  -2   6   7        1.15        2.61      1.09 o
  -1   6   7        7.18        7.23      0.81 o
   0   6   7        1.48        2.60      0.60 o
   1   6   7        1.02        0.83      0.45 o
   2   6   7        4.52        5.64      2.68 o
  -9   7   7        1.26        0.36      1.62 o
  -8   7   7        1.60        0.40      1.42 o
  -7   7   7       17.50       15.36      1.69 o
  -6   7   7       19.57       20.82      1.58 o
  -5   7   7        9.78       11.24      1.25 o
  -4   7   7        1.96        2.54      0.82 o
  -3   7   7        0.79        0.79      0.97 o
  -2   7   7        2.86        2.66      0.95 o
  -1   7   7        2.52        1.41      2.34 o
   0   7   7       12.08       12.19      1.15 o
   1   7   7        3.55        4.29      0.66 o
  -8   8   7        0.33       -1.91      1.91 o
  -7   8   7        0.87       -0.07      1.09 o
  -6   8   7        0.24        0.58      1.02 o
  -5   8   7        2.09        1.53      0.96 o
  -4   8   7       17.69       18.38      2.51 o
  -3   8   7        0.25        0.96      1.57 o
  -2   8   7        0.26       -0.92      0.92 o
  -1   8   7        1.85        1.17      0.87 o
  -5   9   7        0.04        0.08      1.56 o
  -2 -12   8        0.55       -0.63      1.60 o
  -1 -12   8        2.43        1.97      1.46 o
   0 -12   8        0.23       -0.49      2.11 o
   1 -12   8        3.39        3.60      1.74 o
   2 -12   8        1.94        4.16      1.72 o
   3 -12   8        0.06        0.56      1.56 o
   4 -12   8        6.09        7.31      2.99 o
  -4 -11   8        5.53        7.67      2.09 o
  -3 -11   8        6.46        8.22      2.00 o
  -2 -11   8       13.44       14.70      1.84 o
  -1 -11   8        0.09       -1.31      1.35 o
   0 -11   8       26.19       26.00      5.13 o
   1 -11   8        2.63        3.75      1.65 o
   2 -11   8       14.71       17.48      3.33 o
   3 -11   8       15.37       20.71      2.67 o
   4 -11   8        9.76        7.69      2.08 o
   5 -11   8        3.79        3.64      1.88 o
   6 -11   8        0.00        1.21      1.72 o
  -5 -10   8        0.54        0.39      1.67 o
  -4 -10   8        0.73       -1.14      1.14 o
  -3 -10   8        0.21       -1.16      1.16 o
  -2 -10   8        1.69        2.15      1.44 o
  -1 -10   8       10.35       10.60      2.01 o
   0 -10   8        7.73        7.97      1.35 o
   1 -10   8        0.97        1.98      1.06 o
   2 -10   8        2.86        1.60      1.14 o
   3 -10   8        0.23       -1.06      1.06 o
   4 -10   8        8.96       11.96      2.05 o
   5 -10   8        3.73        1.02      1.60 o
   6 -10   8        2.46        3.27      3.43 o
   7 -10   8        0.07        1.05      1.87 o
  -6  -9   8        2.93        2.37      2.19 o
  -5  -9   8        6.94        7.18      1.53 o
  -4  -9   8        7.34        6.44      1.62 o
  -3  -9   8       32.41       43.47      3.24 o
  -2  -9   8       12.00       12.03      1.80 o
  -1  -9   8        1.48       -0.31      0.88 o
   0  -9   8        4.63        3.85      1.09 o
   1  -9   8       22.00       22.78      1.76 o
   2  -9   8        3.14        2.74      1.09 o
   3  -9   8        4.24        2.88      1.18 o
   4  -9   8       23.54       28.07      3.80 o
   5  -9   8        4.62        5.25      2.17 o
   6  -9   8        2.99        4.76      1.87 o
   7  -9   8        1.02        0.68      1.75 o
  -7  -8   8        0.06        0.97      1.84 o
  -6  -8   8        1.03        1.15      1.24 o
  -5  -8   8        0.39       -1.01      1.01 o
  -4  -8   8       29.61       33.85      3.18 o
  -3  -8   8      113.67      122.52      4.27 o
  -2  -8   8        0.00        0.93      1.05 o
  -1  -8   8       40.93       41.14      2.19 o
   0  -8   8        0.00        0.77      0.84 o
   1  -8   8        3.21        1.72      0.91 o
   2  -8   8       18.97       20.48      1.63 o
   3  -8   8        6.48        6.17      1.20 o
   4  -8   8       27.47       26.12      2.43 o
   5  -8   8        0.88        0.37      1.33 o
   6  -8   8        1.00        1.19      1.52 o
   7  -8   8        9.59        9.62      2.16 o
  -8  -7   8        2.85        3.94      2.52 o
  -7  -7   8        5.79        6.18      2.04 o
  -6  -7   8        0.55        0.30      1.10 o
  -5  -7   8        0.52        0.14      1.20 o
  -4  -7   8       27.57       25.31      2.38 o
  -3  -7   8       11.84       13.12      1.44 o
  -2  -7   8      173.11      173.11      5.31 o
  -1  -7   8        1.60        0.45      0.99 o
   0  -7   8        0.68       -0.10      0.60 o
   1  -7   8        5.04        4.22      0.82 o
   2  -7   8        4.74        5.24      0.86 o
   3  -7   8        0.15       -0.89      1.14 o
   4  -7   8        6.04        8.83      1.68 o
   5  -7   8       11.62       12.92      1.88 o
   6  -7   8        5.04        6.40      1.46 o
   7  -7   8        4.04        2.51      1.22 o
   8  -7   8        4.64        5.17      1.98 o
  -8  -6   8        0.00       -1.11      1.33 o
  -7  -6   8       10.67       13.09      1.66 o
  -6  -6   8        0.45       -0.35      1.15 o
  -5  -6   8       32.39       29.43      2.30 o
  -4  -6   8        0.38       -0.15      0.95 o
  -3  -6   8       52.78       53.39      2.17 o
  -2  -6   8       77.83       79.47      2.60 o
  -1  -6   8       47.86       45.47      1.87 o
   0  -6   8      440.61      433.32      9.65 o
   1  -6   8       68.03       69.81      2.35 o
   2  -6   8        0.39       -0.57      0.57 o
   3  -6   8        0.04       -0.78      0.78 o
   4  -6   8        4.41        5.92      1.47 o
   5  -6   8        2.72        4.20      1.56 o
   6  -6   8        4.16        5.26      1.58 o
   7  -6   8        0.35        0.85      1.14 o
   8  -6   8        0.33       -1.39      1.39 o
  -9  -5   8        0.83        1.48      1.59 o
  -8  -5   8        0.40       -0.79      1.61 o
  -7  -5   8        0.65        0.31      1.03 o
  -6  -5   8        3.07        1.18      0.96 o
  -5  -5   8        0.08       -0.65      0.82 o
  -4  -5   8        9.33        6.84      0.99 o
  -3  -5   8      156.62      165.96      3.90 o
  -2  -5   8       12.84       11.84      0.95 o
  -1  -5   8       51.29       53.02      3.58 o
   0  -5   8      161.59      146.61      3.85 o
   1  -5   8      137.38      127.12      3.41 o
   2  -5   8        1.39        1.75      0.65 o
   3  -5   8        2.86        1.59      0.89 o
   4  -5   8       45.58       47.06      2.82 o
   5  -5   8        2.07        1.54      1.17 o
   6  -5   8        1.31        1.23      1.23 o
   7  -5   8       11.04       10.77      1.44 o
   8  -5   8        0.00       -0.59      1.90 o
  -9  -4   8        0.21        0.35      1.38 o
  -8  -4   8       70.32       77.87      4.27 o
  -7  -4   8        2.78        3.68      1.40 o
  -6  -4   8        7.54        8.12      1.21 o
  -5  -4   8        5.27        4.87      0.84 o
  -4  -4   8       61.51       50.17      1.81 o
  -3  -4   8      235.41      221.34      5.37 o
  -2  -4   8       21.41       22.70      1.29 o
  -1  -4   8        8.45        9.81      0.78 o
   0  -4   8        7.48        6.30      0.68 o
   1  -4   8       10.90       11.85      0.80 o
   2  -4   8       61.96       56.71      2.27 o
   3  -4   8       36.04       35.38      1.86 o
   4  -4   8       13.63       10.35      1.21 o
   5  -4   8        0.31       -0.75      1.01 o
   6  -4   8        2.64        0.83      1.72 o
   7  -4   8       17.46       17.46      2.16 o
   8  -4   8        2.66        3.30      1.59 o
 -10  -3   8        1.71        2.79      2.29 o
  -9  -3   8        3.78        7.35      1.73 o
  -8  -3   8        0.38        2.12      1.57 o
  -7  -3   8       44.16       44.56      3.21 o
  -6  -3   8       62.89       63.07      2.31 o
  -5  -3   8        9.91        7.95      0.83 o
  -4  -3   8        0.06       -0.51      0.51 o
  -3  -3   8       27.77       25.83      1.44 o
  -2  -3   8       96.70       92.54      2.19 o
  -1  -3   8        6.44        4.38      0.63 o
   0  -3   8       30.35       34.45      1.26 o
   1  -3   8       60.81       50.75      1.77 o
   2  -3   8       46.30       44.63      1.64 o
   3  -3   8        0.00       -0.57      0.57 o
   4  -3   8       26.69       27.99      1.57 o
   5  -3   8        3.29        2.04      1.56 o
   6  -3   8        0.77       -1.54      1.54 o
   7  -3   8        0.04       -0.34      1.33 o
 -10  -2   8        0.45        0.35      1.79 o
  -9  -2   8       17.03       16.71      2.84 o
  -8  -2   8        1.19        0.04      1.01 o
  -7  -2   8       31.98       31.19      1.78 o
  -6  -2   8        0.00        0.47      0.71 o
  -5  -2   8       31.92       30.95      1.38 o
  -4  -2   8       99.88       98.72      3.48 o
  -3  -2   8      109.04      108.66      2.71 o
  -2  -2   8       53.24       49.74      1.58 o
  -1  -2   8       43.07       35.95      1.27 o
   0  -2   8       15.87       16.94      0.76 o
   1  -2   8        1.71        0.67      0.50 o
   2  -2   8       64.78       60.84      1.90 o
   3  -2   8      105.92      108.94      2.88 o
   4  -2   8       41.67       43.53      1.58 o
   5  -2   8        1.93        0.95      0.94 o
   6  -2   8       17.21       20.65      2.81 o
   7  -2   8        0.15       -0.73      1.14 o
 -10  -1   8       41.58       46.81      3.77 o
  -9  -1   8        3.40        0.28      1.57 o
  -8  -1   8       13.62       13.39      1.66 o
  -7  -1   8       22.24       21.44      1.50 o
  -6  -1   8        7.31        9.65      0.87 o
  -5  -1   8        4.54        4.49      0.71 o
  -4  -1   8       25.57       23.70      1.09 o
  -3  -1   8      510.02      509.20      8.52 o
  -2  -1   8       22.35       24.69      1.06 o
  -1  -1   8        4.98        3.85      0.47 o
   0  -1   8        2.22        2.29      0.51 o
   1  -1   8       10.00        9.07      0.81 o
   2  -1   8       20.05       19.90      0.97 o
   3  -1   8        1.85        2.23      0.65 o
   4  -1   8        1.80        1.24      0.67 o
   5  -1   8        2.79        3.78      1.00 o
   6  -1   8        0.20       -0.64      1.42 o
   7  -1   8        7.90        6.62      1.39 o
 -10   0   8        7.69        7.28      2.21 o
  -9   0   8        4.20        6.48      1.48 o
  -8   0   8       77.28       70.52      3.25 o
  -7   0   8        4.33        5.16      1.04 o
  -6   0   8       17.52       17.15      1.16 o
  -5   0   8      126.12      119.58      3.11 o
  -4   0   8        0.15       -0.53      0.53 o
  -3   0   8       73.86       73.09      1.91 o
  -2   0   8      377.53      374.03      6.88 o
  -1   0   8       88.10       86.72      2.40 o
   0   0   8       79.32       72.27      2.05 o
   1   0   8        8.33        8.55      0.86 o
   2   0   8       10.16       10.11      0.82 o
   3   0   8        1.35       -0.43      0.53 o
   4   0   8       23.95       27.45      1.38 o
   5   0   8        1.44        0.57      0.65 o
   6   0   8        0.01        0.01      1.35 o
 -10   1   8        2.99        4.23      2.00 o
  -9   1   8       10.90        9.69      2.25 o
  -8   1   8        0.76       -0.24      0.96 o
  -7   1   8       42.33       42.30      2.04 o
  -6   1   8      261.14      248.94      5.60 o
  -5   1   8       48.57       49.10      1.81 o
  -4   1   8        0.95       -0.37      0.57 o
  -3   1   8       30.72       33.17      1.37 o
  -2   1   8        4.74        5.40      0.87 o
  -1   1   8       83.62       74.72      2.02 o
   0   1   8       52.99       53.14      2.25 o
   1   1   8        0.19        0.49      0.49 o
   2   1   8        0.57       -0.45      0.45 o
   3   1   8        0.28        0.58      0.50 o
   4   1   8        1.37        1.97      0.58 o
   5   1   8        0.99        1.01      0.57 o
   6   1   8        7.60        7.42      1.76 o
 -10   2   8        1.31        1.14      1.63 o
  -9   2   8        5.09        2.23      1.31 o
  -8   2   8        9.36       10.22      1.74 o
  -7   2   8       28.92       27.64      2.41 o
  -6   2   8       15.05       15.36      1.30 o
  -5   2   8       13.37       12.68      1.17 o
  -4   2   8        0.12        0.00      0.65 o
  -3   2   8       31.65       31.53      1.52 o
  -2   2   8        4.32        4.63      0.63 o
  -1   2   8      110.44      109.77      2.62 o
   0   2   8        1.03        1.03      0.51 o
   1   2   8        7.42        8.07      0.75 o
   2   2   8        2.39        1.90      0.52 o
   3   2   8       26.96       31.08      1.26 o
   4   2   8       12.96       13.75      0.83 o
   5   2   8        0.03       -0.30      0.51 o
 -10   3   8       26.49       38.08      4.87 o
  -9   3   8        0.01        0.35      1.25 o
  -8   3   8       26.95       27.28      2.16 o
  -7   3   8        9.86        9.05      1.61 o
  -6   3   8        4.49        3.34      0.95 o
  -5   3   8        1.91        1.99      0.84 o
  -4   3   8       65.49       60.45      2.23 o
  -3   3   8       25.09       26.42      1.37 o
  -2   3   8       15.21       15.90      0.89 o
  -1   3   8        1.67        0.54      0.55 o
   0   3   8       71.18       69.79      2.16 o
   1   3   8        3.21        1.80      0.49 o
   2   3   8       21.46       21.53      1.66 o
   3   3   8       13.97       13.70      1.20 o
   4   3   8        0.99        1.34      2.04 o
 -10   4   8        2.89        0.30      1.68 o
  -9   4   8        0.00        0.33      2.27 o
  -8   4   8        4.33        1.83      1.27 o
  -7   4   8       18.47       18.29      1.54 o
  -6   4   8       45.33       41.94      2.07 o
  -5   4   8        3.37        4.06      0.92 o
  -4   4   8        0.05        0.43      0.76 o
  -3   4   8       48.35       43.71      1.78 o
  -2   4   8        0.28        1.51      0.62 o
  -1   4   8        3.79        2.56      0.65 o
   0   4   8       11.89       13.48      0.89 o
   1   4   8        9.95       10.12      0.73 o
   2   4   8        0.47       -0.01      1.13 o
   3   4   8        6.25        7.34      2.75 o
  -9   5   8        1.37        0.54      1.35 o
  -8   5   8        2.31        4.65      1.48 o
  -7   5   8       18.03       18.32      1.60 o
  -6   5   8        0.17       -0.27      0.85 o
  -5   5   8        0.02       -0.45      0.92 o
  -4   5   8        0.00       -0.14      0.69 o
  -3   5   8       12.21       15.89      1.09 o
  -2   5   8        2.44        3.91      0.88 o
  -1   5   8       11.81       12.33      1.58 o
   0   5   8        7.92        9.38      1.23 o
   1   5   8        0.03       -0.37      0.50 o
   2   5   8        3.16        0.86      0.76 o
  -9   6   8        1.61       -0.20      1.57 o
  -8   6   8        0.77       -0.77      1.36 o
  -7   6   8        0.17        0.66      1.07 o
  -6   6   8        0.61       -0.42      0.86 o
  -5   6   8       16.96       14.22      1.36 o
  -4   6   8        0.02        1.11      0.75 o
  -3   6   8       18.79       20.76      2.53 o
  -2   6   8        0.55       -0.09      0.76 o
  -1   6   8       16.52       22.95      2.79 o
   0   6   8        1.12        0.18      0.91 o
   1   6   8        0.24        0.11      0.62 o
  -8   7   8        4.79        4.21      1.74 o
  -7   7   8        1.10        0.50      1.12 o
  -6   7   8        6.05        6.63      1.32 o
  -5   7   8        3.25        2.46      0.95 o
  -4   7   8        2.18        4.11      1.65 o
  -3   7   8        0.43        0.21      0.95 o
  -2   7   8       23.16       26.16      4.71 o
  -1   7   8        3.02        2.36      1.30 o
  -5   8   8        0.27       -1.52      1.52 o
  -4   8   8        3.35        3.16      1.28 o
  -1 -12   9       12.54       10.02      2.14 o
   0 -12   9        0.39       -1.19      1.44 o
   1 -12   9        0.37       -1.02      1.48 o
   2 -12   9        0.55       -1.82      1.82 o
   3 -12   9        0.05       -1.01      2.12 o
  -3 -11   9        4.41        7.60      2.55 o
  -2 -11   9        0.86        2.59      1.61 o
  -1 -11   9        2.63        0.04      1.51 o
   0 -11   9        7.68        4.85      1.82 o
   1 -11   9       13.35       14.75      4.26 o
   2 -11   9        0.10       -0.23      1.21 o
   3 -11   9        0.22       -1.69      1.86 o
   4 -11   9        0.37        0.11      1.62 o
   5 -11   9        1.05        1.13      1.78 o
  -5 -10   9        0.00       -0.24      2.51 o
  -4 -10   9        0.00        1.31      1.60 o
  -3 -10   9        0.35       -0.19      2.18 o
  -2 -10   9       14.61       15.11      2.13 o
  -1 -10   9        6.75        3.93      1.65 o
   0 -10   9        8.64        7.92      1.47 o
   1 -10   9       11.56       12.73      1.65 o
   2 -10   9       12.75       11.11      1.68 o
   3 -10   9        0.09       -1.30      1.30 o
   4 -10   9        0.69        1.56      1.59 o
   5 -10   9        0.05        0.29      1.64 o
   6 -10   9        6.01        6.66      2.10 o
  -6  -9   9        1.57        2.55      1.91 o
  -5  -9   9        3.58        3.01      1.41 o
  -4  -9   9        5.32        5.05      1.68 o
  -3  -9   9       13.77       11.91      1.98 o
  -2  -9   9        0.53       -0.16      1.02 o
  -1  -9   9       18.76       15.40      1.56 o
   0  -9   9        2.88        2.62      1.35 o
   1  -9   9       12.27       11.48      1.57 o
   2  -9   9        4.56        3.04      1.53 o
   3  -9   9        0.02       -1.22      1.22 o
   4  -9   9        0.00       -1.05      1.34 o
   5  -9   9       10.24       11.35      2.14 o
   6  -9   9        3.01        4.60      1.91 o
  -7  -8   9        7.91       13.24      2.42 o
  -6  -8   9       19.29       19.52      2.44 o
  -5  -8   9       28.90       21.18      2.38 o
  -4  -8   9        4.04        5.35      1.64 o
  -3  -8   9        9.04       13.26      1.54 o
  -2  -8   9        1.01        1.59      1.09 o
  -1  -8   9        6.72        9.09      1.28 o
   0  -8   9        3.25        3.72      1.03 o
   1  -8   9       11.02       12.65      1.42 o
   2  -8   9        6.29        4.02      1.43 o
   3  -8   9        4.37        1.67      1.69 o
   4  -8   9        1.60        0.71      1.34 o
   5  -8   9        7.94        9.76      1.93 o
   6  -8   9        0.05        0.50      1.66 o
   7  -8   9        5.56        7.98      2.13 o
  -7  -7   9        1.39        1.62      1.32 o
  -6  -7   9        6.16        5.16      1.68 o
  -5  -7   9       13.43       14.46      2.08 o
  -4  -7   9       10.74       12.11      2.20 o
  -3  -7   9       58.51       60.71      2.81 o
  -2  -7   9       14.57       17.15      1.57 o
  -1  -7   9        0.54        2.06      0.92 o
   0  -7   9       87.19       93.08      2.94 o
   1  -7   9        0.06       -0.63      0.63 o
   2  -7   9       27.69       27.80      1.95 o
   3  -7   9        3.49        2.66      1.37 o
   4  -7   9        0.80        1.11      1.32 o
   5  -7   9        2.93        1.91      1.49 o
   6  -7   9        0.01        1.70      1.26 o
   7  -7   9        3.74        4.92      1.45 o
  -8  -6   9        1.59        0.62      1.32 o
  -7  -6   9        2.13        1.33      1.51 o
  -6  -6   9        2.53        4.42      2.00 o
  -5  -6   9       46.08       45.84      3.48 o
  -4  -6   9       18.23       15.05      1.57 o
  -3  -6   9        0.06        0.21      0.90 o
  -2  -6   9       40.70       44.09      2.26 o
  -1  -6   9        0.73        0.62      0.69 o
   0  -6   9        0.83        1.53      0.70 o
   1  -6   9       22.41       22.75      1.36 o
   2  -6   9       21.32       23.31      1.67 o
   3  -6   9        0.01       -0.79      0.79 o
   4  -6   9        5.43        2.78      2.47 o
   5  -6   9       12.97       10.39      2.21 o
   6  -6   9       10.43       12.06      1.98 o
   7  -6   9        0.89        0.27      1.22 o
  -9  -5   9        1.97        1.66      2.10 o
  -8  -5   9        1.34        0.36      1.48 o
  -7  -5   9        1.40       -1.17      1.17 o
  -6  -5   9       12.50       14.11      1.56 o
  -5  -5   9        0.49       -0.20      0.94 o
  -4  -5   9       22.02       18.12      1.55 o
  -3  -5   9        1.10        2.28      0.79 o
  -2  -5   9        0.05       -0.40      0.63 o
  -1  -5   9      176.61      170.33      4.54 o
   0  -5   9        2.40        3.82      1.15 o
   1  -5   9      239.51      243.64      7.93 o
   2  -5   9       26.04       29.30      1.72 o
   3  -5   9        3.05        2.98      0.97 o
   4  -5   9        1.63        1.21      0.88 o
   5  -5   9        6.68        9.93      1.62 o
   6  -5   9        2.19        2.41      1.48 o
   7  -5   9        1.92        3.17      1.62 o
  -9  -4   9       10.30       12.70      2.13 o
  -8  -4   9        0.67        0.43      1.37 o
  -7  -4   9        7.81        7.58      1.36 o
  -6  -4   9        1.07        0.09      0.95 o
  -5  -4   9        6.98        4.78      1.11 o
  -4  -4   9        1.48        0.98      0.71 o
  -3  -4   9       18.69       19.02      1.89 o
  -2  -4   9       42.05       43.32      2.39 o
  -1  -4   9        0.01       -0.60      0.60 o
   0  -4   9       35.46       32.82      1.77 o
   1  -4   9       18.26       18.31      1.40 o
   2  -4   9       89.75       89.34      3.14 o
   3  -4   9       58.74       64.44      2.56 o
   4  -4   9        0.31        0.91      0.80 o
   5  -4   9        9.74       15.29      1.71 o
   6  -4   9        0.97       -1.79      1.79 o
   7  -4   9        5.99        7.68      1.70 o
  -9  -3   9       25.14       30.97      2.55 o
  -8  -3   9       27.80       27.62      2.48 o
  -7  -3   9        5.50        7.67      1.34 o
  -6  -3   9        1.69        3.44      1.05 o
  -5  -3   9       46.47       46.10      2.00 o
  -4  -3   9        1.14        0.03      0.58 o
  -3  -3   9        3.83        3.87      0.83 o
  -2  -3   9       39.43       37.52      1.61 o
  -1  -3   9        0.00       -0.42      0.53 o
   0  -3   9      100.59       98.01      3.24 o
   1  -3   9        8.30        8.27      1.31 o
   2  -3   9       60.88       66.07      3.37 o
   3  -3   9        2.28        1.80      0.80 o
   4  -3   9       23.09       25.94      1.52 o
   5  -3   9        0.44        1.46      1.72 o
   6  -3   9        0.11       -0.72      1.90 o
   7  -3   9        0.53        0.39      1.30 o
 -10  -2   9        2.13        2.40      2.22 o
  -9  -2   9        0.97        3.96      4.14 o
  -8  -2   9        1.93        4.32      1.18 o
  -7  -2   9       11.31       10.54      1.31 o
  -6  -2   9        3.06        2.55      0.81 o
  -5  -2   9       92.08       90.76      2.41 o
  -4  -2   9       24.98       27.44      1.31 o
  -3  -2   9       40.03       36.59      1.61 o
  -2  -2   9        8.20        9.24      0.84 o
  -1  -2   9       28.27       25.48      1.48 o
   0  -2   9        0.01       -0.35      0.60 o
   1  -2   9      122.90      122.00      3.25 o
   2  -2   9       21.21       23.75      2.60 o
   3  -2   9        2.24        1.69      0.68 o
   4  -2   9       12.98       14.11      3.78 o
   5  -2   9        7.71        8.07      2.08 o
   6  -2   9        3.89        3.17      1.99 o
 -10  -1   9        2.79        5.46      2.12 o
  -9  -1   9        6.69        4.86      1.52 o
  -8  -1   9        9.06       10.51      1.63 o
  -7  -1   9        0.49        2.39      1.08 o
  -6  -1   9       10.90       13.87      1.32 o
  -5  -1   9       11.62       10.57      1.00 o
  -4  -1   9       21.06       18.27      1.11 o
  -3  -1   9       69.22       67.50      2.36 o
  -2  -1   9        1.02        1.69      0.74 o
  -1  -1   9       24.57       21.97      1.13 o
   0  -1   9       15.67       15.03      0.98 o
   1  -1   9       30.72       32.79      1.38 o
   2  -1   9        2.10        0.73      0.66 o
   3  -1   9        6.10        5.76      0.84 o
   4  -1   9        0.94        0.52      0.83 o
   5  -1   9        6.60        5.68      1.16 o
   6  -1   9        2.15        1.89      1.78 o
 -10   0   9        6.35       12.24      3.33 o
  -9   0   9        0.24        1.31      1.55 o
  -8   0   9        7.23        6.00      1.68 o
  -7   0   9        0.77        1.62      1.06 o
  -6   0   9       22.22       22.85      1.50 o
  -5   0   9      102.77      105.87      3.33 o
  -4   0   9       55.17       53.68      2.11 o
  -3   0   9        8.40        7.33      0.90 o
  -2   0   9       77.67       80.03      2.55 o
  -1   0   9      149.31      146.61      3.69 o
   0   0   9        1.12        0.34      0.52 o
   1   0   9        1.27        0.35      0.59 o
   2   0   9       22.81       23.75      1.46 o
   3   0   9       49.47       54.70      2.09 o
   4   0   9        0.03       -0.34      0.98 o
   5   0   9        0.28        1.40      1.02 o
 -10   1   9       18.38       24.08      3.96 o
  -9   1   9       10.72        8.64      1.94 o
  -8   1   9        7.24        6.61      2.31 o
  -7   1   9        0.53        0.38      1.25 o
  -6   1   9       37.49       42.06      2.04 o
  -5   1   9       11.23       11.04      1.17 o
  -4   1   9       32.51       33.74      1.76 o
  -3   1   9       17.46       18.50      1.22 o
  -2   1   9       50.92       48.01      1.86 o
  -1   1   9       48.39       53.62      1.69 o
   0   1   9      115.84      116.41      4.06 o
   1   1   9       20.63       21.94      1.23 o
   2   1   9       22.65       23.61      1.27 o
   3   1   9        1.70        2.35      0.63 o
   4   1   9        7.36        8.99      0.85 o
   5   1   9        0.28       -0.15      0.74 o
 -10   2   9        0.00        2.61      2.04 o
  -9   2   9        3.27        0.97      1.54 o
  -8   2   9        1.90        0.23      1.17 o
  -7   2   9        6.32        4.75      1.30 o
  -6   2   9        9.35       12.12      1.84 o
  -5   2   9      137.60      137.21      4.06 o
  -4   2   9        0.84        0.48      0.68 o
  -3   2   9        0.01       -0.20      0.61 o
  -2   2   9        6.84        7.63      1.03 o
  -1   2   9       14.78       17.11      1.33 o
   0   2   9        0.21        0.16      0.74 o
   1   2   9       44.22       49.70      1.79 o
   2   2   9       17.13       17.64      1.00 o
   3   2   9        0.38        0.03      0.48 o
   4   2   9        5.43        6.27      0.99 o
 -10   3   9        2.77        5.28      1.96 o
  -9   3   9        2.73        2.66      1.62 o
  -8   3   9       14.95       16.24      1.90 o
  -7   3   9        0.74        0.36      1.12 o
  -6   3   9        2.46        2.85      0.98 o
  -5   3   9       68.46       72.27      2.72 o
  -4   3   9       15.38       16.03      1.25 o
  -3   3   9        2.88        1.55      0.71 o
  -2   3   9       10.56       11.06      1.01 o
  -1   3   9       27.25       27.17      1.93 o
   0   3   9       12.55       14.54      1.00 o
   1   3   9        5.19        5.92      0.68 o
   2   3   9        2.17        3.12      0.57 o
   3   3   9       17.26       17.34      1.21 o
  -9   4   9       18.98       25.78      2.42 o
  -8   4   9       15.36       11.16      1.76 o
  -7   4   9        0.02        0.63      1.20 o
  -6   4   9        9.17        4.98      1.60 o
  -5   4   9        1.12        0.71      1.16 o
  -4   4   9        2.18        3.78      1.12 o
  -3   4   9        0.25        0.33      0.66 o
  -2   4   9        5.08        5.15      1.00 o
  -1   4   9       12.66       12.88      1.45 o
   0   4   9        0.90        0.43      0.56 o
   1   4   9       17.01       18.71      1.08 o
   2   4   9       14.35       11.30      1.01 o
  -9   5   9        0.17        0.70      2.24 o
  -8   5   9        0.05       -0.27      1.48 o
  -7   5   9       13.14       13.49      1.66 o
  -6   5   9        4.44        6.01      1.14 o
  -5   5   9       52.04       56.40      2.41 o
  -4   5   9        0.52        0.05      0.72 o
  -3   5   9        4.81        6.91      1.76 o
  -2   5   9       17.95       16.70      3.75 o
  -1   5   9        1.56        1.17      0.86 o
   0   5   9        5.58        2.71      1.32 o
   1   5   9        0.59        1.17      0.58 o
  -7   6   9        0.69       -0.83      1.08 o
  -6   6   9       12.68       13.21      1.54 o
  -5   6   9        1.84        0.49      0.94 o
  -4   6   9        9.05       10.08      1.54 o
  -3   6   9        4.30        4.08      1.18 o
  -2   6   9        0.15        0.09      0.88 o
  -1   6   9        8.92       11.64      1.34 o
  -5   7   9        5.38        1.38      1.83 o
  -4   7   9        5.39        6.53      2.01 o
  -2 -11  10        2.49        2.51      1.73 o
  -1 -11  10        0.69        1.52      1.58 o
   0 -11  10        3.30        6.11      3.44 o
   1 -11  10        3.04        5.35      2.66 o
   2 -11  10        0.91        0.62      1.59 o
   3 -11  10        0.05       -0.71      1.57 o
   4 -11  10        2.58        7.01      2.95 o
  -4 -10  10        1.37        0.65      1.51 o
  -3 -10  10        0.81        0.34      1.50 o
  -2 -10  10       12.53       11.89      2.11 o
  -1 -10  10        0.07       -1.35      1.59 o
   0 -10  10       16.87       19.85      1.98 o
   1 -10  10        0.26       -0.66      1.54 o
   2 -10  10       15.50       19.34      3.94 o
   3 -10  10        0.07        0.61      1.54 o
   4 -10  10        5.24        4.95      2.06 o
   5 -10  10        1.01       -0.03      1.73 o
  -5  -9  10        0.03        1.19      1.69 o
  -4  -9  10        4.80        5.30      2.37 o
  -3  -9  10        0.00       -0.94      2.27 o
  -2  -9  10        3.26        6.86      1.41 o
  -1  -9  10       18.76       18.90      1.84 o
   0  -9  10        4.53        5.27      1.34 o
   1  -9  10        8.31        3.98      2.68 o
   2  -9  10        0.94        0.92      1.39 o
   3  -9  10       12.18       12.44      2.15 o
   4  -9  10       11.10       13.91      2.29 o
   5  -9  10        1.44        3.92      1.96 o
  -6  -8  10       23.96       30.26      3.78 o
  -5  -8  10       12.69       14.05      2.21 o
  -4  -8  10        0.26       -1.25      1.34 o
  -3  -8  10        0.01        0.41      1.17 o
  -2  -8  10        0.54        0.21      1.20 o
  -1  -8  10        4.63        5.86      1.25 o
   0  -8  10        9.95        9.63      1.79 o
   1  -8  10       50.41       60.27      4.62 o
   2  -8  10        0.33       -0.09      1.31 o
   3  -8  10        4.80        2.14      2.78 o
   4  -8  10        0.18        1.66      1.47 o
   5  -8  10       10.97       13.40      2.17 o
   6  -8  10        0.18        1.44      1.70 o
  -7  -7  10        0.79       -1.39      1.52 o
  -6  -7  10        3.12        2.63      1.65 o
  -5  -7  10        2.16        1.37      1.48 o
  -4  -7  10       27.70       31.54      2.16 o
  -3  -7  10        0.00       -0.08      0.97 o
  -2  -7  10       10.13       11.39      1.41 o
  -1  -7  10        5.85        6.50      1.19 o
   0  -7  10       16.97       17.48      2.00 o
   1  -7  10       11.45       10.37      1.93 o
   2  -7  10       11.09       11.49      1.44 o
   3  -7  10        0.95        1.44      1.03 o
   4  -7  10        6.35        8.70      2.69 o
   5  -7  10        3.94        3.89      1.61 o
   6  -7  10        0.05        0.19      1.63 o
  -8  -6  10        0.02       -1.51      1.51 o
  -7  -6  10       15.93       21.59      2.58 o
  -6  -6  10        1.30        0.77      1.43 o
  -5  -6  10        5.40        3.75      1.42 o
  -4  -6  10        9.51       11.18      1.47 o
  -3  -6  10       33.47       29.73      2.07 o
  -2  -6  10       76.84       83.12      3.29 o
  -1  -6  10        4.71        3.72      0.92 o
   0  -6  10       30.64       35.39      2.07 o
   1  -6  10       27.18       26.26      2.04 o
   2  -6  10        8.75       11.16      1.34 o
   3  -6  10        1.82        1.86      1.05 o
   4  -6  10       39.11       50.32      3.27 o
   5  -6  10        3.17        4.37      1.63 o
   6  -6  10        0.73       -0.94      1.41 o
  -8  -5  10        0.45       -1.39      1.39 o
  -7  -5  10        3.29        4.72      1.67 o
  -6  -5  10        6.73        6.49      1.44 o
  -5  -5  10       22.95       21.13      1.81 o
  -4  -5  10       39.42       33.31      2.10 o
  -3  -5  10       20.83       21.75      1.72 o
  -2  -5  10        6.63        4.53      0.92 o
  -1  -5  10       61.60       64.74      2.97 o
   0  -5  10      107.66      106.75      3.83 o
   1  -5  10        2.22        2.49      1.09 o
   2  -5  10        1.82        2.64      0.93 o
   3  -5  10        2.59        3.23      1.03 o
   4  -5  10        3.84        6.91      1.20 o
   5  -5  10       12.19       13.29      1.85 o
   6  -5  10        0.87       -0.43      1.39 o
  -9  -4  10        1.51        0.85      1.50 o
  -8  -4  10        0.19       -1.45      1.45 o
  -7  -4  10        4.01        5.02      1.39 o
  -6  -4  10       15.03       16.68      1.68 o
  -5  -4  10        0.65        0.32      0.92 o
  -4  -4  10        0.13       -0.32      0.76 o
  -3  -4  10       20.36       16.71      1.51 o
  -2  -4  10       57.50       60.40      2.64 o
  -1  -4  10       15.85       13.32      1.41 o
   0  -4  10      180.20      189.50      5.61 o
   1  -4  10      191.10      195.98      5.74 o
   2  -4  10        0.03        1.86      0.86 o
   3  -4  10        1.99        2.11      0.99 o
   4  -4  10        0.06       -0.50      1.04 o
   5  -4  10        8.84        8.23      1.50 o
   6  -4  10        0.05       -1.43      1.89 o
  -9  -3  10        0.89        4.60      1.66 o
  -8  -3  10       26.37       27.28      2.37 o
  -7  -3  10        1.19        1.03      1.03 o
  -6  -3  10       34.40       34.52      2.18 o
  -5  -3  10        0.32       -0.13      0.79 o
  -4  -3  10       26.12       24.29      1.57 o
  -3  -3  10        3.80        3.47      1.09 o
  -2  -3  10       11.66       11.80      1.26 o
  -1  -3  10        4.07        0.86      1.54 o
   0  -3  10       36.77       38.35      2.03 o
   1  -3  10        9.83       13.86      1.28 o
   2  -3  10        0.09        0.74      0.77 o
   3  -3  10        0.55       -0.25      1.34 o
   4  -3  10       10.18        8.34      1.86 o
   5  -3  10        0.10       -1.58      1.58 o
   6  -3  10        2.24        2.54      2.06 o
  -9  -2  10        3.12        4.03      2.61 o
  -8  -2  10       22.13       22.67      2.55 o
  -7  -2  10       71.33       78.29      4.20 o
  -6  -2  10        4.98        3.98      1.13 o
  -5  -2  10       12.80       14.20      1.28 o
  -4  -2  10        6.31        5.41      0.95 o
  -3  -2  10        8.49        8.16      1.04 o
  -2  -2  10        1.56        0.26      0.79 o
  -1  -2  10       10.70       12.59      1.22 o
   0  -2  10       44.23       46.82      2.13 o
   1  -2  10       56.10       61.01      3.83 o
   2  -2  10       26.06       26.82      1.53 o
   3  -2  10        4.52        6.12      1.20 o
   4  -2  10        5.76        3.78      1.20 o
   5  -2  10        0.63       -0.28      1.18 o
  -9  -1  10        0.56        1.25      2.34 o
  -8  -1  10        1.28       -0.05      1.77 o
  -7  -1  10        0.28       -1.35      2.29 o
  -6  -1  10      108.00      116.50      4.35 o
  -5  -1  10      127.42      122.08      3.76 o
  -4  -1  10        0.08       -0.29      0.70 o
  -3  -1  10       32.86       35.45      1.77 o
  -2  -1  10        2.86        2.14      0.81 o
  -1  -1  10        3.06        2.04      0.84 o
   0  -1  10        0.42       -0.27      0.71 o
   1  -1  10       39.52       40.77      1.83 o
   2  -1  10        0.56        0.25      0.86 o
   3  -1  10        1.26        0.50      1.07 o
   4  -1  10        4.02        4.80      1.10 o
   5  -1  10        0.74       -0.93      0.93 o
  -9   0  10        0.51        0.42      1.57 o
  -8   0  10        0.62       -0.79      2.40 o
  -7   0  10       35.66       37.81      2.44 o
  -6   0  10       71.86       78.64      2.93 o
  -5   0  10        4.12        3.84      0.96 o
  -4   0  10       97.48      103.40      3.26 o
  -3   0  10       12.92       12.84      1.41 o
  -2   0  10        7.68        7.68      0.93 o
  -1   0  10        1.59        2.95      0.92 o
   0   0  10        9.29       10.42      1.34 o
   1   0  10       15.45       16.34      1.46 o
   2   0  10        1.56       -0.03      0.81 o
   3   0  10        0.02       -0.28      0.81 o
   4   0  10        0.10       -0.82      0.82 o
  -9   1  10        0.02       -1.43      1.43 o
  -8   1  10        2.10        3.85      1.40 o
  -7   1  10       16.12       18.71      4.03 o
  -6   1  10        6.56        8.44      1.19 o
  -5   1  10      104.74      106.61      3.46 o
  -4   1  10        4.22        6.54      0.98 o
  -3   1  10       40.23       48.79      2.04 o
  -2   1  10       64.55       67.46      2.35 o
  -1   1  10       10.20        6.44      0.83 o
   0   1  10       52.84       53.10      3.18 o
   1   1  10        5.30        4.42      2.22 o
   2   1  10        0.15        0.51      0.77 o
   3   1  10        0.84        0.97      0.82 o
   4   1  10        7.10        5.35      1.46 o
  -9   2  10       12.28       10.04      2.03 o
  -8   2  10        0.17        1.11      1.41 o
  -7   2  10        3.71        3.07      1.52 o
  -6   2  10        1.67        2.97      0.99 o
  -5   2  10        0.31        0.39      0.90 o
  -4   2  10        0.01        0.50      0.80 o
  -3   2  10       19.71       21.03      1.60 o
  -2   2  10        2.40        2.49      0.72 o
  -1   2  10        3.99        2.42      1.21 o
   0   2  10        0.20        0.71      0.73 o
   1   2  10       17.38       17.95      2.06 o
   2   2  10        1.63        1.48      0.79 o
   3   2  10        3.16        3.07      0.82 o
  -9   3  10        5.06        6.74      1.97 o
  -8   3  10        0.09        0.26      1.21 o
  -7   3  10        1.39        0.95      1.32 o
  -6   3  10       57.20       66.96      2.87 o
  -5   3  10       14.92       15.27      1.39 o
  -4   3  10       23.16       21.64      1.45 o
  -3   3  10        8.37        8.25      1.00 o
  -2   3  10        0.31        0.40      0.79 o
  -1   3  10        0.23        1.31      1.44 o
   0   3  10        0.32        0.70      0.84 o
   1   3  10        6.28        7.57      1.04 o
   2   3  10        0.97        1.72      0.73 o
  -8   4  10       12.72       14.61      2.23 o
  -7   4  10        2.52        2.50      2.87 o
  -6   4  10        7.47        8.99      1.84 o
  -5   4  10       12.39       12.09      1.40 o
  -4   4  10        0.95        1.67      1.06 o
  -3   4  10        0.04       -0.67      0.92 o
  -2   4  10        0.37        0.47      1.00 o
  -1   4  10        0.42        1.33      1.83 o
   0   4  10        4.34        4.52      1.00 o
   1   4  10        0.20       -0.03      0.98 o
  -7   5  10       21.44       30.05      2.71 o
  -6   5  10        6.75        5.47      1.30 o
  -5   5  10       14.30       17.67      1.60 o
  -4   5  10       28.79       34.32      2.48 o
  -3   5  10        0.32        0.83      0.98 o
  -2   5  10        0.22       -0.37      1.01 o
  -1   5  10        6.53        3.82      1.04 o
   0 -11  11        0.33       -0.42      2.31 o
   1 -11  11        0.69        3.57      2.64 o
  -3 -10  11        0.50       -0.17      1.54 o
  -2 -10  11        0.30        1.38      2.24 o
  -1 -10  11        0.05        0.59      2.08 o
   0 -10  11        2.06        1.71      1.62 o
   1 -10  11        0.67        0.27      1.48 o
   2 -10  11        3.38        2.79      1.72 o
   3 -10  11        0.04       -1.13      1.56 o
  -4  -9  11        1.50        3.17      1.69 o
  -3  -9  11       21.08       29.95      4.71 o
  -2  -9  11        8.25        5.96      1.79 o
  -1  -9  11        6.87        4.91      1.76 o
   0  -9  11        6.63        8.13      1.98 o
   1  -9  11        6.64        7.73      2.51 o
   2  -9  11        1.32        0.75      1.95 o
   3  -9  11        4.69        4.97      1.88 o
   4  -9  11        5.77        5.69      2.05 o
  -5  -8  11        1.73        2.52      1.73 o
  -4  -8  11        9.09        7.50      1.97 o
  -3  -8  11        1.39       -0.54      1.17 o
  -2  -8  11        2.80        3.87      1.62 o
  -1  -8  11        5.78        7.48      1.69 o
   0  -8  11        2.81        1.65      1.96 o
   1  -8  11        3.31        0.66      1.41 o
   2  -8  11        0.76       -1.12      1.69 o
   3  -8  11        0.59       -1.43      1.43 o
   4  -8  11        0.70        0.06      1.61 o
   5  -8  11        2.95       -0.64      2.47 o
  -6  -7  11       14.57       17.47      3.30 o
  -5  -7  11        0.59        0.54      2.21 o
  -4  -7  11       20.33       20.21      1.92 o
  -3  -7  11        4.00        6.13      1.68 o
  -2  -7  11       21.43       25.67      2.87 o
  -1  -7  11        6.14        7.49      1.67 o
   0  -7  11        0.94        0.82      1.39 o
   1  -7  11        2.88        3.67      1.54 o
   2  -7  11       14.22       14.85      1.64 o
   3  -7  11        7.48        8.25      1.47 o
   4  -7  11        0.42       -0.77      1.51 o
   5  -7  11        0.59        0.70      1.61 o
  -7  -6  11        0.75        1.81      1.68 o
  -6  -6  11        4.26        4.16      1.71 o
  -5  -6  11       17.27       18.24      1.88 o
  -4  -6  11        8.12       10.56      1.51 o
  -3  -6  11       15.70       16.82      2.08 o
  -2  -6  11       15.93       16.45      3.28 o
  -1  -6  11        2.12        2.23      1.36 o
   0  -6  11       39.25       48.01      2.52 o
   1  -6  11        1.29        0.98      0.95 o
   2  -6  11        5.51        6.61      1.27 o
   3  -6  11        0.03        0.25      1.05 o
   4  -6  11        2.10        3.42      1.59 o
   5  -6  11        0.92        0.69      1.43 o
  -8  -5  11        1.20        2.44      1.82 o
  -7  -5  11        8.57       10.50      2.14 o
  -6  -5  11        3.47        5.33      1.50 o
  -5  -5  11        8.93       11.05      2.62 o
  -4  -5  11        0.56        1.43      1.33 o
  -3  -5  11       36.76       35.59      2.73 o
  -2  -5  11        0.01       -0.33      0.88 o
  -1  -5  11       23.38       24.43      1.93 o
   0  -5  11        3.10        3.20      1.35 o
   1  -5  11        1.05        0.34      0.94 o
   2  -5  11        5.42        4.84      1.16 o
   3  -5  11        7.40        4.88      1.18 o
   4  -5  11        7.20        8.83      2.09 o
   5  -5  11        3.61        3.45      1.51 o
  -8  -4  11        7.47       10.78      3.02 o
  -7  -4  11        8.09        4.92      2.66 o
  -6  -4  11        5.04        3.54      3.13 o
  -5  -4  11        2.48        0.36      1.44 o
  -4  -4  11       61.52       58.63      2.89 o
  -3  -4  11        9.47       11.90      1.70 o
  -2  -4  11       21.87       22.03      1.71 o
  -1  -4  11       23.19       26.19      1.80 o
   0  -4  11        3.44        3.42      1.62 o
   1  -4  11       37.98       42.48      2.76 o
   2  -4  11        0.01       -0.11      0.86 o
   3  -4  11        0.88        0.84      1.00 o
   4  -4  11        0.15        0.51      0.96 o
   5  -4  11        1.66        2.46      2.19 o
  -8  -3  11        5.00        3.79      1.72 o
  -7  -3  11        3.09        3.41      1.60 o
  -6  -3  11        4.93        5.46      1.61 o
  -5  -3  11        0.31       -0.93      0.93 o
  -4  -3  11        5.04        7.37      1.12 o
  -3  -3  11        1.53        1.48      0.98 o
  -2  -3  11       16.37       16.30      1.48 o
  -1  -3  11        6.17        3.43      1.03 o
   0  -3  11        4.48        5.36      1.08 o
   1  -3  11       20.13       26.89      2.10 o
   2  -3  11       23.42       26.32      1.67 o
   3  -3  11        0.34        0.00      1.00 o
   4  -3  11        0.63        0.48      1.19 o
  -8  -2  11        1.21        0.96      1.51 o
  -7  -2  11       63.62       72.89      4.18 o
  -6  -2  11       37.00       36.05      2.85 o
  -5  -2  11        4.28        6.25      1.34 o
  -4  -2  11        1.37        2.43      0.91 o
  -3  -2  11       32.22       36.96      2.22 o
  -2  -2  11        6.25        5.71      1.07 o
  -1  -2  11        3.25        3.29      0.97 o
   0  -2  11       24.71       27.03      1.68 o
   1  -2  11       11.91       12.86      1.21 o
   2  -2  11        4.26        1.91      1.70 o
   3  -2  11        3.13        4.49      1.27 o
   4  -2  11        1.10        0.95      1.07 o
  -9  -1  11        6.41        5.34      1.96 o
  -8  -1  11       20.63       23.14      2.58 o
  -7  -1  11       28.08       29.41      2.73 o
  -6  -1  11        3.75        3.91      1.45 o
  -5  -1  11       20.43       19.13      1.50 o
  -4  -1  11        8.32        9.51      1.17 o
  -3  -1  11        1.22        0.60      0.79 o
  -2  -1  11        5.65        2.82      0.86 o
  -1  -1  11       13.82       17.61      2.02 o
   0  -1  11        3.04        1.80      0.83 o
   1  -1  11        1.54        1.44      1.04 o
   2  -1  11        5.63        7.99      2.21 o
   3  -1  11        1.48       -0.07      0.95 o
   4  -1  11        0.65        0.60      1.39 o
  -9   0  11        0.00        1.52      2.50 o
  -8   0  11        7.92        8.34      2.00 o
  -7   0  11        1.01        3.20      2.33 o
  -6   0  11       24.15       23.93      2.04 o
  -5   0  11        0.05        0.10      0.83 o
  -4   0  11       27.81       31.93      1.80 o
  -3   0  11       38.89       39.90      2.03 o
  -2   0  11        8.33       10.42      1.17 o
  -1   0  11        0.17       -0.29      0.67 o
   0   0  11        1.06        1.71      2.06 o
   1   0  11        0.08       -0.58      1.03 o
   2   0  11        1.43        1.74      1.37 o
   3   0  11        0.40        1.13      0.94 o
  -8   1  11        0.38       -0.47      1.49 o
  -7   1  11        4.12        7.05      1.51 o
  -6   1  11       15.49       13.83      1.44 o
  -5   1  11        9.04       11.58      1.29 o
  -4   1  11       16.10       18.42      1.44 o
  -3   1  11        2.28        3.84      0.90 o
  -2   1  11        8.02        8.52      1.01 o
  -1   1  11        0.10        1.13      0.89 o
   0   1  11        1.08        2.09      1.52 o
   1   1  11        0.00        0.88      0.91 o
   2   1  11        0.00        0.10      0.87 o
  -8   2  11        0.00       -0.24      1.70 o
  -7   2  11       12.24       15.76      1.88 o
  -6   2  11        0.21        1.81      0.97 o
  -5   2  11        9.68       12.08      1.77 o
  -4   2  11        9.62       10.75      1.23 o
  -3   2  11        4.51        5.64      1.08 o
  -2   2  11        4.43        5.78      1.26 o
  -1   2  11       37.22       39.84      2.50 o
   0   2  11       12.48       12.51      1.63 o
   1   2  11        0.21        0.57      1.45 o
  -7   3  11       15.38       12.33      2.09 o
  -6   3  11        0.03        0.05      1.05 o
  -5   3  11       14.97       12.72      1.46 o
  -4   3  11       12.64       11.20      1.39 o
  -3   3  11        0.00       -1.02      1.02 o
  -2   3  11        8.28        9.12      1.41 o
  -1   3  11        0.73        0.22      1.67 o
   0   3  11        4.53        3.92      1.06 o
  -6   4  11        2.76        3.26      1.21 o
  -5   4  11        5.75        4.75      1.21 o
  -4   4  11        0.17        1.17      1.23 o
  -3   4  11        0.48        0.90      1.84 o
  -2   4  11        0.12       -0.94      0.94 o
  -1 -10  12        2.01        1.57      2.25 o
   0 -10  12        2.41        5.76      2.02 o
  -3  -9  12        0.60       -1.65      2.10 o
  -2  -9  12        5.59        5.04      1.81 o
  -1  -9  12        0.05       -0.22      1.46 o
   0  -9  12        0.01       -1.36      2.07 o
   1  -9  12        4.44        7.19      2.04 o
   2  -9  12        6.36        5.89      2.02 o
  -4  -8  12        0.18       -1.68      1.84 o
  -3  -8  12        3.33        5.99      3.72 o
  -2  -8  12        5.72       10.13      2.42 o
  -1  -8  12       10.63       13.01      2.17 o
   0  -8  12        0.86        0.46      1.55 o
   1  -8  12        4.63        4.75      1.89 o
   2  -8  12        1.95        2.08      1.76 o
   3  -8  12        1.17       -0.41      1.67 o
  -5  -7  12        5.81       10.31      3.01 o
  -4  -7  12        1.46        1.38      1.52 o
  -3  -7  12        2.35        1.70      1.60 o
  -2  -7  12        0.39        1.60      2.10 o
  -1  -7  12        0.04       -1.12      1.28 o
   0  -7  12        6.61        9.63      1.97 o
   1  -7  12        4.76        6.00      2.25 o
   2  -7  12        1.14        1.60      1.61 o
   3  -7  12        0.38        1.32      1.54 o
  -6  -6  12        3.97        9.27      3.01 o
  -5  -6  12       25.06       27.29      3.66 o
  -4  -6  12       27.11       28.86      2.76 o
  -3  -6  12        0.48        0.81      1.74 o
  -2  -6  12       10.07       12.33      1.97 o
  -1  -6  12        1.94        1.62      1.41 o
   0  -6  12        0.45        0.82      1.43 o
   1  -6  12        9.09        9.44      1.45 o
   2  -6  12       16.32       20.88      1.90 o
   3  -6  12        0.11       -0.75      1.10 o
   4  -6  12        0.65       -0.93      2.05 o
  -7  -5  12        0.67       -0.59      2.21 o
  -6  -5  12        0.11        0.39      1.59 o
  -5  -5  12       12.09       14.96      2.19 o
  -4  -5  12        2.64        0.97      1.41 o
  -3  -5  12       13.29       16.02      5.23 o
  -2  -5  12        9.49        7.58      2.69 o
  -1  -5  12        1.69        1.45      1.00 o
   0  -5  12        4.86        3.50      1.52 o
   1  -5  12       45.36       56.63      2.83 o
   2  -5  12        2.34        3.53      1.17 o
   3  -5  12        3.51        3.01      1.24 o
  -7  -4  12        0.24        0.64      1.64 o
  -6  -4  12        1.92        1.27      3.61 o
  -5  -4  12        0.27       -0.42      1.36 o
  -4  -4  12        7.32        5.69      1.40 o
  -3  -4  12       11.42       14.05      2.00 o
  -2  -4  12        8.86       11.70      1.42 o
  -1  -4  12        5.34        5.17      1.18 o
   0  -4  12        0.01       -0.96      0.96 o
   1  -4  12        2.18        2.99      1.11 o
   2  -4  12       10.77       15.48      2.04 o
   3  -4  12        2.61        2.75      1.40 o
  -7  -3  12        1.89        2.14      1.57 o
  -6  -3  12        0.47        0.98      1.94 o
  -5  -3  12        8.24        7.05      2.50 o
  -4  -3  12        0.06        0.00      1.11 o
  -3  -3  12        5.65        6.70      1.14 o
  -2  -3  12       21.23       22.77      1.76 o
  -1  -3  12        0.50        0.89      0.92 o
   0  -3  12       18.84       20.39      1.66 o
   1  -3  12        0.06        0.33      0.97 o
   2  -3  12       18.51       23.94      2.62 o
   3  -3  12        0.35        0.97      1.21 o
  -7  -2  12        7.30        5.53      1.78 o
  -6  -2  12        2.75        1.87      1.59 o
  -5  -2  12        3.70        4.92      1.55 o
  -4  -2  12        3.46        3.32      1.04 o
  -3  -2  12        0.35        0.57      0.87 o
  -2  -2  12       10.24       13.17      1.42 o
  -1  -2  12        1.09        0.04      0.83 o
   0  -2  12        3.60        2.79      1.11 o
   1  -2  12       15.24       17.46      1.91 o
   2  -2  12        0.34        1.62      1.38 o
   3  -2  12        4.73        9.23      2.20 o
  -8  -1  12       14.39       16.69      3.44 o
  -7  -1  12       15.36       15.98      3.39 o
  -6  -1  12        0.03        1.58      2.22 o
  -5  -1  12        3.01        3.64      1.64 o
  -4  -1  12        4.74        3.48      1.06 o
  -3  -1  12        1.75        2.50      1.11 o
  -2  -1  12        3.02        1.98      0.88 o
  -1  -1  12       13.79       13.32      1.34 o
   0  -1  12        0.16       -1.15      1.15 o
   1  -1  12       14.97       18.00      2.95 o
   2  -1  12        2.18        2.00      1.23 o
  -7   0  12        0.01        2.23      1.58 o
  -6   0  12        8.24        6.42      2.54 o
  -5   0  12        0.22        1.38      0.98 o
  -4   0  12        0.31        1.08      0.96 o
  -3   0  12        2.00        2.59      0.95 o
  -2   0  12        4.31        5.00      1.07 o
  -1   0  12        3.20        2.67      1.19 o
   0   0  12        7.89       11.05      1.58 o
   1   0  12        0.03        0.20      1.04 o
  -7   1  12        0.01       -0.68      1.48 o
  -6   1  12        0.00       -1.47      1.80 o
  -5   1  12       10.30       11.90      1.55 o
  -4   1  12        0.78        1.03      0.98 o
  -3   1  12        3.35        3.66      1.42 o
  -2   1  12       18.69       20.19      1.99 o
  -1   1  12        0.04       -0.45      0.99 o
   0   1  12        1.88        0.90      1.11 o
  -6   2  12        5.05        5.15      1.68 o
  -5   2  12       11.86       12.93      1.60 o
  -4   2  12        8.05        6.62      1.29 o
  -3   2  12        9.61       10.23      1.63 o
  -2   2  12        3.00        2.51      1.72 o
  -1   2  12        1.68        3.03      1.25 o
  -4   3  12        0.00        0.75      1.84 o
  -3  -8  13        2.54        2.88      2.83 o
  -2  -8  13        0.43        0.46      1.51 o
  -1  -8  13        6.60        9.20      3.63 o
   0  -8  13        0.27        0.79      1.82 o
  -4  -7  13        0.90        1.93      1.72 o
  -3  -7  13        1.22       -1.31      1.49 o
  -2  -7  13        5.98        5.12      1.84 o
  -1  -7  13        0.03       -1.51      1.51 o
   0  -7  13       12.46       11.56      2.23 o
   1  -7  13        6.78        7.47      2.09 o
  -5  -6  13        6.89       12.68      2.35 o
  -4  -6  13        1.77        0.38      1.58 o
  -3  -6  13        0.10        0.67      1.55 o
  -2  -6  13        2.60        1.96      1.61 o
  -1  -6  13        2.05        2.92      1.67 o
   0  -6  13       17.70       27.54      2.73 o
   1  -6  13        0.01        1.51      1.60 o
   2  -6  13        6.95       15.09      3.36 o
  -5  -5  13        1.97        1.04      1.63 o
  -4  -5  13        3.32        5.45      1.85 o
  -3  -5  13        8.55        7.26      1.88 o
  -2  -5  13        0.02       -0.32      1.41 o
  -1  -5  13       11.27       13.52      3.50 o
   0  -5  13        4.40        7.50      1.48 o
   1  -5  13       12.10       16.03      2.90 o
   2  -5  13        2.21        4.17      2.38 o
  -6  -4  13       10.84       15.72      2.39 o
  -5  -4  13        4.58        5.64      1.88 o
  -4  -4  13        1.93        3.31      1.35 o
  -3  -4  13        0.02       -0.53      1.41 o
  -2  -4  13        2.01       -0.80      1.41 o
  -1  -4  13        2.50        3.42      1.27 o
   0  -4  13       10.87       10.78      1.52 o
   1  -4  13       15.84       19.92      2.03 o
  -6  -3  13        3.21        4.53      1.82 o
  -5  -3  13        2.07        3.22      2.80 o
  -4  -3  13       12.85       14.10      1.80 o
  -3  -3  13        0.00       -0.51      1.56 o
  -2  -3  13        1.40        0.11      1.45 o
  -1  -3  13        0.58       -0.79      1.00 o
   0  -3  13       13.46       19.01      1.92 o
   1  -3  13       10.29       10.58      1.82 o
  -6  -2  13        0.82        1.77      1.70 o
  -5  -2  13        6.84       10.64      1.77 o
  -4  -2  13        0.04        2.30      1.33 o
  -3  -2  13        0.24        0.07      1.07 o
  -2  -2  13        0.40       -0.20      1.00 o
  -1  -2  13        2.04       -0.19      1.31 o
   0  -2  13        7.99       11.97      3.92 o
  -6  -1  13        0.00       -0.91      1.55 o
  -5  -1  13        6.99        7.05      1.92 o
  -4  -1  13        5.80        7.85      1.39 o
  -3  -1  13       19.86       23.51      1.84 o
  -2  -1  13        3.94        2.76      1.13 o
  -1  -1  13        0.45        0.57      1.30 o
   0  -1  13        3.01        3.62      2.14 o
  -5   0  13        1.06       -0.89      1.38 o
  -4   0  13        4.98        4.75      1.31 o
  -3   0  13        0.01       -0.60      1.00 o
  -2   0  13        0.64        1.41      1.26 o
  -3  -4  14        0.08       -1.48      2.35 o
  -2  -4  14        4.84       11.05      3.22 o
 
